# Supplementary material for: Chicken-origin Cluster 3.2 Tembusu virus exhibits higher infectivity than duck-origin Cluster 2 Tembusu virus in chicks
Source: Front Vet Sci. 2023 Mar 24;10:1152802. doi: 10.3389/fvets.2023.1152802 (PMC10080150; doi:10.3389/fvets.2023.1152802)
Supplement: Supplementary file 1 [file Data_Sheet_1.ZIP]

Archive with 9 entries (8 files):
- chicken embryos infected with TMUV-GX/
- chicken embryos infected with TMUV-GX/control.jpg
- chicken embryos infected with TMUV-GX/died at 3 dpi.jpg
- chicken embryos infected with TMUV-GX/died at 5 dpi.jpg
- DUCK AND CHICKEN WEIGHT.pzfx
- figure data.xlsx
- TMUV E nucleotide sequence.fas
- viral RNA copy number.pzfx
- The phylogenetic tree ml.mtsx
