# Supplementary material for: Chicken-origin Cluster 3.2 Tembusu virus exhibits higher infectivity than duck-origin Cluster 2 Tembusu virus in chicks
Source: Front Vet Sci. 2023 Mar 24;10:1152802. doi: 10.3389/fvets.2023.1152802 (PMC10080150; doi:10.3389/fvets.2023.1152802)
Supplement: Supplementary file 1 [file Data_Sheet_1.ZIP › figure data.xlsx]

## Sheet: chicken TMUV GX
standard curve
concentration (copy/ul)	ct value		sample	ct value
94000000	8.12		liver chicken1 gx 2dpi	23.38
94000000	8.52		spleen chicken1 gx 2dpi	20.13
9400000	12.35		lung chicken1 gx 2dpi	22.86
9400000	12.22		kidney chicken1 gx 2dpi	17.56
940000	16.43		brain chicken1 gx 2dpi	28.98
940000	16.4		liver chicken2 gx 2dpi	22.39
94000	21.04		spleen chicken2 gx 2dpi	18.53
94000	20.2		lung chicken2 gx 2dpi	19.84
9400	24.98		kidney chicken2 gx 2dpi	16.66
9400	24.85		brain chicken2 gx 2dpi	28.14
940	30.7		liver chicken3 gx 2dpi	22.6
940	30.18		spleen chicken3 gx 2dpi	18.5
94	32.58		lung chicken3 gx 2dpi	20.24
94	33.51		kidney chicken3 gx 2dpi	16.09
0	-		brain chicken3 gx 2dpi	27.73
			liver chicken1 gx 4dpi	24.38
			spleen chicken1 gx 4dpi	14.74
			lung chicken1 gx 4dpi	19.52
			kidney chicken1 gx 4dpi	15.43
			brain chicken1 gx 4dpi	23.55
			liver chicken2 gx 4dpi	20.06
			spleen chicken2 gx 4dpi	14.34
			lung chicken2 gx 4dpi	16.43
			kidney chicken2 gx 4dpi	13.08
			brain chicken2 gx 4dpi	20.23
			liver chicken3 gx 4dpi	24.47
			spleen chicken3 gx 4dpi	15.11
			lung chicken3 gx 4dpi	18.85
			kidney chicken3 gx 4dpi	15.53
			brain chicken3 gx 4dpi	24.14
			liver chicken1 gx 6dpi	-
			spleen chicken1 gx 6dpi	22.98
			lung chicken1 gx 6dpi	20.06
			kidney chicken1 gx 6dpi	22.69
			brain chicken1 gx 6dpi	29.23
			liver chicken2 gx 6dpi	29.57
			spleen chicken2 gx 6dpi	19.95
			lung chicken2 gx 6dpi	22.83
			kidney chicken2 gx 6dpi	19.5
			brain chicken2 gx 6dpi	27.05
			liver chicken3 gx 6dpi	30.91
			spleen chicken3 gx 6dpi	21.23
			lung chicken3 gx 6dpi	23.33
			kidney chicken3 gx 6dpi	19.44
			brain chicken3 gx 6dpi	20.85

## Sheet: duck TMUV GX
standard curve
concentration (copy/ul)	ct value		sample	ct value
42000000	9.94		liver duck1 gx 2dpi	20.12
42000000	9.98		spleen duck1 gx 2dpi	12.47
4200000	13.44		lung duck1 gx 2dpi	18.75
4200000	13.43		kidney duck1 gx 2dpi	15.91
420000	17.14		brain duck1 gx 2dpi	23.76
420000	17.22		liver duck2 gx 2dpi	20.93
42000	20.88		spleen duck2 gx 2dpi	12.56
42000	20.75		lung duck2 gx 2dpi	20.46
4200	24.61		kidney duck2 gx 2dpi	17.24
4200	25.22		brain duck2 gx 2dpi	22.01
420	28.31		liver duck3 gx 2dpi	20.91
420	28.54		spleen duck3 gx 2dpi	13.58
42	33.07		lung duck3 gx 2dpi	19.09
42	32.34		kidney duck3 gx 2dpi	16.85
0	-		brain duck3 gx 2dpi	24.68
			liver duck1 gx 4dpi	24.99
			spleen duck1 gx 4dpi	18.01
			lung duck1 gx 4dpi	20.8
			kidney duck1 gx 4dpi	16.6
			brain duck1 gx 4dpi	19.12
			liver duck2 gx 4dpi	22.75
			spleen duck2 gx 4dpi	13.31
			lung duck2 gx 4dpi	23.76
			kidney duck2 gx 4dpi	16.01
			brain duck2 gx 4dpi	19.58
			liver duck3 gx 4dpi	23.07
			spleen duck3 gx 4dpi	17.61
			lung duck3 gx 4dpi	24.03
			kidney duck3 gx 4dpi	19.02
			brain duck3 gx 4dpi	25.12
			liver duck1 gx 6dpi	30.7
			spleen duck1 gx 6dpi	20.92
			lung duck1 gx 6dpi	29.1
			kidney duck1 gx 6dpi	18.51
			brain duck1 gx 6dpi	21.31
			liver duck2 gx 6dpi	32.03
			spleen duck2 gx 6dpi	20.54
			lung duck2 gx 6dpi	26.56
			kidney duck2 gx 6dpi	20.1
			brain duck2 gx 6dpi	21.27
			liver duck3 gx 6dpi	27.17
			spleen duck3 gx 6dpi	21.41
			lung duck3 gx 6dpi	28.17
			kidney duck3 gx 6dpi	20
			brain duck3 gx 6dpi	21.75

## Sheet: chicken TMUV JM
	standard curve
	concentration (copy/ul)	ct value		sample	ct value
	11800000	9.65		liver chicken1 gx 2dpi	25.39
	11800000	10.25		spleen chicken1 gx 2dpi	23.89
	1180000	13.55		lung chicken1 gx 2dpi	24.46
	1180000	12.92		kidney chicken1 gx 2dpi	22.29
	118000	16.91		brain chicken1 gx 2dpi	-
	118000	15.84		liver chicken2 gx 2dpi	24.36
	11800	19.58		spleen chicken2 gx 2dpi	23.37
	11800	18.82		lung chicken2 gx 2dpi	-
	1180	23.25		kidney chicken2 gx 2dpi	22.71
	1180	23.86		brain chicken2 gx 2dpi	-
	118	27.28		liver chicken3 gx 2dpi	-
	118	26.89		spleen chicken3 gx 2dpi	23.16
	11.8	31.67		lung chicken3 gx 2dpi	-
	11.8	30.65		kidney chicken3 gx 2dpi	21.82
	0	-		brain chicken3 gx 2dpi	-
				liver chicken1 gx 4dpi	-
				spleen chicken1 gx 4dpi	24.59
				lung chicken1 gx 4dpi	-
				kidney chicken1 gx 4dpi	22.7
				brain chicken1 gx 4dpi	24.33
				liver chicken2 gx 4dpi	-
				spleen chicken2 gx 4dpi	23.78
				lung chicken2 gx 4dpi	-
				kidney chicken2 gx 4dpi	22.22
				brain chicken2 gx 4dpi	-
				liver chicken3 gx 4dpi	-
				spleen chicken3 gx 4dpi	25.43
				lung chicken3 gx 4dpi	-
				kidney chicken3 gx 4dpi	24.08
				brain chicken3 gx 4dpi	-
				liver chicken1 gx 6dpi	-
				spleen chicken1 gx 6dpi	-
				lung chicken1 gx 6dpi	-
				kidney chicken1 gx 6dpi	-
				brain chicken1 gx 6dpi	-
				liver chicken2 gx 6dpi	-
				spleen chicken2 gx 6dpi	-
				lung chicken2 gx 6dpi	-
				kidney chicken2 gx 6dpi	23.71
				brain chicken2 gx 6dpi	-
				liver chicken3 gx 6dpi	-
				spleen chicken3 gx 6dpi	-
				lung chicken3 gx 6dpi	-
				kidney chicken3 gx 6dpi	-
				brain chicken3 gx 6dpi	-

## Sheet: duck TMUV JM
Color	Position	Sample Name	Gene Name	Cq	Concentration	Call	Excluded	Sample Type	Standard	Cq Mean	Cq Error	Concentration Mean	Concentration Error	Replicate Group	Dye	Edited Call	Slope	EPF	Failure	Notes	Sample Prep Notes	Number
255;47;73;113	A10	Sample 10	None	9.85	13890000	Positive	Unchecked	Standard	11800000	9.85	0	13890000	0		SYBR Green I		2.14	5.65	None			8
255;234;79;79	A11	Sample 11	None	9.7	15360000	Positive	Unchecked	Standard	11800000	9.7	0	15360000	0		SYBR Green I		2.03	5.41	None			9
255;34;176;146	B10	Sample 22	None	13.42	1263000	Positive	Unchecked	Standard	1180000	13.42	0	1263000	0		SYBR Green I		2.91	6.4	None			17
255;47;73;113	B11	Sample 23	None	13.41	1271000	Positive	Unchecked	Standard	1180000	13.41	0	1271000	0		SYBR Green I		3.05	6.48	None			18
255;205;18;55	C10	Sample 34	None	16.89	122700	Positive	Unchecked	Standard	118000	16.89	0	122700	0		SYBR Green I		3.26	6.64	None			26
255;34;176;146	C11	Sample 35	None	17	114000	Positive	Unchecked	Standard	118000	17	0	114000	0		SYBR Green I		3.14	6.55	None			27
255;95;103;174	D10	Sample 46	None	20.9	8299	Positive	Unchecked	Standard	11800	20.9	0	8299	0		SYBR Green I		3.12	6.61	None			35
255;205;18;55	D11	Sample 47	None	20.99	7813	Positive	Unchecked	Standard	11800	20.99	0	7813	0		SYBR Green I		3.11	6.61	None			36
255;180;73;149	E10	Sample 58	None	24.02	1021	Positive	Unchecked	Standard	1180	24.02	0	1021	0		SYBR Green I		3.14	6.61	None			44
255;95;103;174	E11	Sample 59	None	24.01	1027	Positive	Unchecked	Standard	1180	24.01	0	1027	0		SYBR Green I		2.94	6.46	None			45
255;103;154;47	F10	Sample 70	None	27.55	95.28	Positive	Unchecked	Standard	118	27.55	0	95.28	0		SYBR Green I		3.2	6.57	None			52
255;180;73;149	F11	Sample 71	None	27.11	128	Positive	Unchecked	Standard	118	27.11	0	128	0		SYBR Green I		2.95	6.38	None			53
255;250;215;15	G10	Sample 82	None	30.39	14.14	Positive	Unchecked	Standard	11.8	30.39	0	14.14	0		SYBR Green I		3.14	6.18	None			60
255;103;154;47	G11	Sample 83	None	30.47	13.4	Positive	Unchecked	Standard	11.8	30.47	0	13.4	0		SYBR Green I		2.88	5.98	None			61
255;242;138;21	H10	Sample 94	None	34.01	1.243	Positive	Unchecked	Standard	1.18	34.01	0	1.243	0		SYBR Green I		3.27	3.5	None			65
255;250;215;15	H11	Sample 95	None	33.72	1.51	Positive	Unchecked	Standard	1.18	33.72	0	1.51	0		SYBR Green I		2.99	3.92	None			66
standard curve
concentration (copy/ul)	ct value		sample
11800000	9.85		liver duck1 jm 2dpi	16.16
11800000	9.7		spleen duck1 jm 2dpi	12.35
1180000	13.42		lung duck1 jm 2dpi	17.8
1180000	13.41		kidney duck1 jm 2dpi	13.27
118000	16.89		brain duck1 jm 2dpi	18.72
118000	17		liver duck2 jm 2dpi	16.43
11800	20.9		spleen duck2 jm 2dpi	10.67
11800	20.99		lung duck2 jm 2dpi	16.19
1180	24.02		kidney duck2 jm 2dpi	12.87
1180	24.01		brain duck2 jm 2dpi	19.95
118	27.55		liver duck3 jm 2dpi	15.04
118	27.11		spleen duck3 jm 2dpi	11.22
11.8	30.39		lung duck3 jm 2dpi	15.63
11.8	30.47		kidney duck3 jm 2dpi	12.54
0	-		brain duck3 jm 2dpi	18.78
			liver duck1 jm 4dpi	21.45
			spleen duck1 jm 4dpi	15.89
			lung duck1 jm 4dpi	20.85
			kidney duck1 jm 4dpi	15.47
			brain duck1 jm 4dpi	19.66
			liver duck2 jm 4dpi	21.81
			spleen duck2 jm 4dpi	16.42
			lung duck2 jm 4dpi	22.06
			kidney duck2 jm 4dpi	15.33
			brain duck2 jm 4dpi	19.77
			liver duck3 jm 4dpi	21.49
			spleen duck3 jm 4dpi	16.72
			lung duck3 jm 4dpi	17.04
			kidney duck3 jm 4dpi	15.61
			brain duck3 jm 4dpi	19.38
			liver duck1 jm 6dpi	21.22
			spleen duck1 jm 6dpi	18.4
			lung duck1 jm 6dpi	23.28
			kidney duck1 jm 6dpi	19.41
			brain duck1 jm 6dpi	17.02
			liver duck2 jm 6dpi	24.03
			spleen duck2 jm 6dpi	16.25
			lung duck2 jm 6dpi	24.21
			kidney duck2 jm 6dpi	14.64
			brain duck2 jm 6dpi	14.9
			liver duck3 jm 6dpi	23.23
			spleen duck3 jm 6dpi	19.37
			lung duck3 jm 6dpi	25.12
			kidney duck3 jm 6dpi	18.46
			brain duck3 jm 6dpi	19.63

## Sheet: weight
duck
dpi	CONTROL										TMUV GX strain										TMUV JM strain
0	144	138	134	136	146	107	126	133	110	131	114	140	136	146	126	121	142	102	134	125	135	111	114	127	138	126	85	133	133	146
1	145	151	165	155	138	149	158	116	142	125	145	139	158	145	146	133	155	107	121	134	145	89	137	118	139	144	141	125	160	148
2	194	137	171	167	185	136	175	161	170	155	175	181	170	145	177	131	149	157	163	172	99	147	131	152	155	131	158	174	143	160
3	183	220	143	187	179	175	166	198	167	147	166	183	144	150	173	176	125	179	192	199	91	111	170	143	145	121	154	135	141	148
4	217	170	263	229	195	205	221	191	174	200	166	124	196	199	203	182	192	146	194	136	167	106	142	154	158	139	91	147	126	152
5	260	234	189	246	184	219	225	212	303	228	167	202	213	137	182	196	192	188	122	145	108	160	134	94	147	153	177	127	179	103
6	267	240	235	250	330	193	208	277	252	221	234	156	162	215	221	258	201	232	226	144	139	187	161	138	177	198	151	92	152	110
7	277	280	203	238	271	370	292	319	295	300	258	242	291	250	155	159	178	241	174	239	197	121	114	150	102	172	214	153	178	206
8	327	210	261	289	311	320	324	251	289	391	261	170	263	264	276	270	322	184	173	191	99	186	118	169	191	231	221	210	128	166
9	310	324	416	290	291	272	330	220	330	273	190	292	292	299	197	293	295	360	196	223	205	236	175	224	101	173	250	196	142	176
chicken
dpi	TMUV-JM										TMUV-GX										control
0	65	68	61	66	63	67	63	66	63	65	65	67	65	60	63	64	63	64	66	66	68	60	68	68	60	66	61	65	66	63
1	77	84	82	73	79	70	81	85	72	83	81	82	78	81	77	85	74	81	82	80	78	75	74	81	67	79	69	71	77	75
2	92	86	80	92	76	90	91	85	87	73	85	87	79	85	88	91	83	86	77	86	94	92	90	89	82	88	92	81	88	91
3	88	98	113	110	106	100	89	113	106	109	95	81	93	84	91	85	95	93	96	94	112	101	110	108	106	106	95	114	104	109
4	95	130	107	102	129	122	113	119	127	120	102	99	97	100	99	101	84	94	90	88	125	111	134	121	126	127	129	136	123	127
5	126	134	104	148	120	112	145	138	142	133	110	108	90	102	110	96	111	99	110	106	138	139	152	124	142	152	136	143	137	140
6	135	127	149	161	170	157	142	117	151	165	108	129	100	118	115	125	126	128	124	118	149	162	133	154	165	148	152	154	148	152
7	129	172	152	148	177	185	166	182	169	136	139	137	131	128	137	108	143	127	143	118	181	158	165	172	159	145	168	177	164	166
8	139	199	208	191	165	205	189	152	184	172	160	156	138	159	166	156	139	166	120	158	171	194	166	176	189	154	176	177	192	178
9	226	153	166	181	203	233	219	209	212	186	177	130	176	168	190	178	162	185	182	157	172	185	187	213	197	194	195	213	211	196

## Sheet: swab
		sample	ct value	sample	ct value	sample	ct value
		chicken TMUV GX 2dpi	21.66	chicken TMUV GX 4dpi	19.16	chicken TMUV GX 6dpi	29.06
		chicken TMUV GX 2dpi	21.48	chicken TMUV GX 4dpi	17.93	chicken TMUV GX 6dpi	25.48
		chicken TMUV GX 2dpi	22.09	chicken TMUV GX 4dpi	23.45	chicken TMUV GX 6dpi	29.16
		chicken TMUV GX 2dpi	23.42	chicken TMUV GX 4dpi	25.85	chicken TMUV GX 6dpi	30.02
		chicken TMUV GX 2dpi	22.74	chicken TMUV GX 4dpi	25.15	chicken TMUV GX 6dpi	30.97
		chicken TMUV GX 2dpi	21.91	chicken TMUV GX 4dpi	27.31	chicken TMUV GX 6dpi	26.79
		chicken TMUV GX 2dpi	26.28	chicken TMUV GX 4dpi	26.54	chicken TMUV GX 6dpi	28.43
		chicken TMUV GX 2dpi	24.96	chicken TMUV GX 4dpi	28.32	chicken TMUV GX 6dpi	28.39
		chicken TMUV GX 2dpi	23.39	chicken TMUV GX 4dpi	29.71	chicken TMUV GX 6dpi	28.81
		chicken TMUV GX 2dpi	24.9933	chicken TMUV GX 4dpi	29.26	chicken TMUV GX 6dpi	26.1033
		duck TMUV GX 2dpi	26.29	duck TMUV GX 4dpi	20.47	duck TMUV GX 6dpi	25.22
		duck TMUV GX 2dpi	25.95	duck TMUV GX 4dpi	21.87	duck TMUV GX 6dpi	26.04
		duck TMUV GX 2dpi	22.74	duck TMUV GX 4dpi	25.92	duck TMUV GX 6dpi	26.26
		duck TMUV GX 2dpi	24.5	duck TMUV GX 4dpi	23.55	duck TMUV GX 6dpi	29.79
		duck TMUV GX 2dpi	23.27	duck TMUV GX 4dpi	26.82	duck TMUV GX 6dpi	28.41
		duck TMUV GX 2dpi	22.36	duck TMUV GX 4dpi	27.27	duck TMUV GX 6dpi	30.71
		duck TMUV GX 2dpi	25.16	duck TMUV GX 4dpi	26.78	duck TMUV GX 6dpi	27.23
		duck TMUV GX 2dpi	25.02	duck TMUV GX 4dpi	27.77	duck TMUV GX 6dpi	28.88
		duck TMUV GX 2dpi	23.4	duck TMUV GX 4dpi	27.32	duck TMUV GX 6dpi	30.47
		duck TMUV GX 2dpi	23.3767	duck TMUV GX 4dpi	27.9	duck TMUV GX 6dpi	27.9
		chicken TMUV JM 2dpi	-	chicken TMUV JM 4dpi	-	chicken TMUV JM 6dpi	-
		chicken TMUV JM 2dpi	38.5	chicken TMUV JM 4dpi	-	chicken TMUV JM 6dpi	-
		chicken TMUV JM 2dpi	-	chicken TMUV JM 4dpi	-	chicken TMUV JM 6dpi	-
		chicken TMUV JM 2dpi	-	chicken TMUV JM 4dpi	-	chicken TMUV JM 6dpi	-
		chicken TMUV JM 2dpi	-	chicken TMUV JM 4dpi	-	chicken TMUV JM 6dpi	-
		chicken TMUV JM 2dpi	-	chicken TMUV JM 4dpi	-	chicken TMUV JM 6dpi	-
		chicken TMUV JM 2dpi	37.93	chicken TMUV JM 4dpi	-	chicken TMUV JM 6dpi	-
		chicken TMUV JM 2dpi	-	chicken TMUV JM 4dpi	-	chicken TMUV JM 6dpi	-
		chicken TMUV JM 2dpi	-	chicken TMUV JM 4dpi	-	chicken TMUV JM 6dpi	-
		chicken TMUV JM 2dpi	-	chicken TMUV JM 4dpi	-	chicken TMUV JM 6dpi	-
		duck TMUV JM 2dpi	24.99	duck TMUV JM 4dpi	25.88	duck TMUV JM 6dpi	27.19
		duck TMUV JM 2dpi	23.38	duck TMUV JM 4dpi	27.9	duck TMUV JM 6dpi	28.45
		duck TMUV JM 2dpi	24.88	duck TMUV JM 4dpi	29.26	duck TMUV JM 6dpi	27.11
		duck TMUV JM 2dpi	24.53	duck TMUV JM 4dpi	29.64	duck TMUV JM 6dpi	26.65
		duck TMUV JM 2dpi	26.1	duck TMUV JM 4dpi	29.8	duck TMUV JM 6dpi	27.11
		duck TMUV JM 2dpi	21.74	duck TMUV JM 4dpi	27.29	duck TMUV JM 6dpi	28.87
		duck TMUV JM 2dpi	22.69	duck TMUV JM 4dpi	28.54	duck TMUV JM 6dpi	29.46
		duck TMUV JM 2dpi	20.18	duck TMUV JM 4dpi	25.84	duck TMUV JM 6dpi	30.77
		duck TMUV JM 2dpi	22.75	duck TMUV JM 4dpi	28.86	duck TMUV JM 6dpi	30.59
		duck TMUV JM 2dpi	28.19	duck TMUV JM 4dpi	27.58	duck TMUV JM 6dpi	29.46
