# Supplementary material for: Chicken-origin Cluster 3.2 Tembusu virus exhibits higher infectivity than duck-origin Cluster 2 Tembusu virus in chicks
Source: Front Vet Sci. 2023 Mar 24;10:1152802. doi: 10.3389/fvets.2023.1152802 (PMC10080150; doi:10.3389/fvets.2023.1152802)
Supplement: Supplementary file 1 [file Data_Sheet_1.ZIP › TMUV E nucleotide sequence.fas]

>MK276427.1_DK/TH/CU-56_duck
TTCAACTGCCTGGGAATGCAAAACCGAGACTTTGTTGAAGGAGTGAATGGCGTTGAGTGGATTGATGTTGTTCTGGAAGGAGGTTCATGTGTGACCATCACGGCGAAAGACAGGCCGACGATAGACGTCAAGATGATGAACATGGAGGCCACGGAATTGGCAGTTGTAAGATCCTACTGCTATGAACCGAAAGTGTCAGATGTGTCGACAGAACCTAGATGCCCAACTATGGGGGAAGCTCACAACCCCAAAGCAACTTATGCTGACTACGTATGCAAAAAAGATTTTGTAGACAGGGGTTGGGGCAATGGCTGTGGCTTGTTTGGAAAGGGAAGCATACAAACATGCGCCAAGTTTGATTGTACAAAGAAAGCAGAAGGCAGGATTGTGCAAAAGGAGAACATCCAATTTGAAGTGGCAGTCTTTATACATGGCTCCACGGAGACAAACACCTACCACAATTATTCAGTTCAGCAGTCGCTAAAGCATGCAGCCAGATTTGTGATAACACCAAAGAGTCCTGTCTACACGGCTGAGTTGGAAGATTATGGTGCTGTCACACTCGAATGTGAACCCCGATCTGGAGTTGACATGGGGCAATTCTATGTCTTTACCATGAACACGAAGAGTTGGCTTGTTAACAGAGACTGGTTTCATGACCTCAATTTACCATGGACAGGTTCATCAGCCGGAACGTGGCAAAACAGAGAGTCATTGATAGAATTCGAGGAAGCCCACGCCACCAAACAATCGGTAGTAGCTTTGGCATCACAAGAAGGAGCCCTTCATGCGGCATTGGCGGGAGCCATTCCAGTGAAGTACTCTGGAAGTAAGCTGGAAATGACTTCAGGCCATCTTAAATGCAGGGTGAAAATGCAAGGTCTGAAGCTGAAGGGAATGACCTACCCGATGTGCAGCAACACATTTTCCCTGGCAAAGAATCCAACTGACACTGGACATGGCACAGTCGTGGTGGAGTTGTCTTATGCAGGTTCCGATGGGCCCTGCAGAGTTCCCATATCCATGTCAGCTGACTTGAATGATATGACACCAGTTGGACGCCTGATAACAGTCAACCCGTACGTGTCAACTCCATCCACGGGTGCCAAGGTTATGGTAGAGGTGGAACCTCCATTCGGAGATTCATTCATTCTAGTGGGAAGTGGAAAAGAACAGATCAAGTACCAGTGGCATAGAAGTGGGAGTACAATTGGAAAAGCCTTCACGTCAACACTCAAAGGAGCACAAAGGATGGTTGCCTTGGGTGATACAGCATGGGATTTTGGTTCTGTCGGGGGTGTTCTGACTTCCATCGGAAAAGGCATTCATCAGGTTTTTGGCTCAGCATTCAAAAGCTTGTTTGGAGGGATGTCATGGATCACTCAAGGTATGTTGGGGGTGCTGCTACTGTGGATGGGGCTGAATGCGAGGGACAGATCTATTTCCATGACTTTTCTAGCCGTGGGAGGAATTTTACTCTTCCTGGCAGTGAATGTTAATGCC
>AB110492.1_4256/00_chicken
-----------------------------------------------------------------------------------------------------------------------------------------------------------------------------------------------------------------------------------------------------------------------------------------------------------------------------TTTGTTCGGAAAGGGGAGCATACAGACGTGTGCCAAGTTTGACTGCACAAAGAAGGCGGAAGGCAGGATTGTGCAAAAGGAAAATGTCCAATTTGAAGTGGCGGTTTTCATACATGGTTCCACAGAAGCAAGCACCTATCACAATTACTCAGTTCAGCAGTCACTGAAACATGCAGCTAGATTTGTGATAACACCAAAAAGTCCTGTCTACACTGCTGAGTTGGAAGACTATGGCGCTGTCACACTCGAGTGTGAACCCCGATCTGGAGTTGACATGGGGCAATTCTATGTCTTCACGATGAACACAAAAAGCTGGCTTGTTAATAGAGACTGGTTTCATGACCTCAACTTACCATGGACAGGGTCATCAGCGGGAACATGGCAAAACAGAGAGTCATTGATAGAGTTCGAGGAAGCCCATGCTACCAAACAGTCGGTAGTGGCCTTGGCATCGCAGGAAGGAGCCCTTCATGCAGCATTGGCAGGAGCCATTCCAGTGAAGTATTCTGGAAGCAAGCTGGAAATGACTTCAGGCCACCTCAAATGCAGGGTGAAAATGCAGGGCTTGAAATTGAAAGGAATGACTTATCCAATGTGTAGCAACACATTCTCCCTGGCGAAGAATCCTACTGACACTGGACATGGCACGGTTGTTGTGGAATTGTCTTATGCGGGCTCTGATGGGCCATGCAGAGTTCCCATCTCCATGTCGGCGGACCTGAACGACATGACACCAGTTGGACGTCTGATAACAGTCAATCCATATGTGTCAACTTCATCCACGGGTGCCAAGATCATGGTAGAGGTTGAACCTCCGTTCGGAGACTCATTCATTCTGGTGGGAAGTGGAAAAGAACAGATCAGATACCAGTGGCACAGAAGTGGGAGCACAATTGGGAAAGCTTTCACGTCAACACTAAAAGGAGCACAGAGAATGGTTGCCCTAGGT---------------------------------------------------------------------------------------------------------------------------------------------------------------------------------------------------------------------------------------------
>AB110495.1_ThCar105/92_chicken
-----------------------------------------------------------------------------------------------------------------------------------------------------------------------------------------------------------------------------------------------------------------------------------------------------------------------------TTTGTTCGGAAAGGGAAGCATACAAACATGCGCCAAGTTCGACTGTACAAAGAAAGCAGAAGGCAGGATTGTGCAGAAGGAAAACGTCCAATTTGAAGTGGCAGTCTTCGTACATGGCTCCACGGAGACAAGCACCTACCACAATTACTCAGTTCAGCAGTCGCTAAAACATGCAGCTAGATTTGTGATTACACCAAAAAGTCCTGTCTACACTGCTGAGTTGGAAGATTATGGTGCTGTCACACTCGAATGTGAACCCCGATCTGGAGTTGACATGGGGCAATTTTATGTCTTCACCATGAACACGAAGAGCTGGCTTGTTAACAGAGACTGGTTTCATGACCTCAATTTACCATGGACAGGGTCATCAGCGGGAACGTGGCAAAACAGAGAGTCATTGATAGAATTTGAGGAAGCCCATGCCACCAAACAATCGGTAGTGGCTTTGGCATCACAGGAAGGAGCCCTTCATGGAGCATTGGCAGGAGCCATTCCAGTGAAGTATTCTGGAAGCAAGCTGGAAATGACTTCAGGCCATCTGAAATGCAGGGTGAAAATGCAGGGTTTGAAGCTGAAAGGAATGACCTACCCGATGTGCAGCAACACATTTTCCCTGGCAAAGAATCCAACTGACACTGGACATGGCACGGTCGTGGTGGAATTGTCTTATGCAGGTTCCGATGGGCCCTGCAGAGTTCCCATATCCATGTCGGCAGACTTGAATGATATGACACCAGTTGGACGCCTGATAACAGTCAACCCATACGTGTCAACTTCATCCACGGGTGCCAAGATTATGGTAGAGGTGGAACCTCCATTCGGAGATTCATTTATTCTAGTGGGAAGTGGAAAAGGACAGATCAGGTACCAGTGGCACAGAAGTGGGAGCACAATTGGAAAAGCCTTCACGTCAACACTCAAAGGAGCACAAAGGATGGTTGCCTTGGGT---------------------------------------------------------------------------------------------------------------------------------------------------------------------------------------------------------------------------------------------
>AB917088.1_YY1Du_duck
TTCAGCTGTCTGGGGATGCAGAACCGAGACTTTGTTGAGGGAGTGAATGGTGTTGAGTGGATCGATGTCGTTCTGGAAGGAGGCTCATGTGTGACCATCACGGCAAAAGACAGGCCGACCATAGACGTCAAGATGATGAACATGGAGGCTACGGAATTAGCGGTTGTGAGATCTTACTGCTATGAGCCGAAAGTGTCAGACGTGACGACAGAATCCAGATGCCCAACCATGGGAGAGGCTCATAATCCCAAGGCAACTTATGCTGAATACATATGCAAAAAAGATTTTGTGGACAGGGGTTGGGGCAATGGCTGTGGCTTGTTTGGAAAGGGGAGCATACAGACATGTGCCAAGTTTGACTGCACAAAGAAAGCAGAAGGCAGGATCGTGCAGAAGGAAAACGTACAGTTTGAAGTTGCAGTTTTCATACATGGTTCCACGGAAGCGAGCACCTACCACAATTACTCAGCCCAGCAGTCGCTGAAACATGCCGCTAGATTTGTTATAACGCCCAAAAGTCCCGTCTACACCGCTGAGATGGAGGATTATGGTACCGTCACACTCGAATGTGAACCCCGATCTGGGGTTGACATGGGGCAATTCTATGTCTTTACCATGAACACAAAAAGCTGGCTTGTTAACAGAGACTGGTTTCATGATCTCAACTTACCATGGACAGGGTCATCAGCGGGGACGTGGCAAAACAAAGAGTCATTGATAGAATTTGAGGAGGCCCACGCCACCAAACAATCAGTGGTGGCTTTGGCATCACAAGAAGGAGCCCTCCATGCAGCATTGGCGGGAGCTATTCCAGTGAAGTACTCTGGAAGCAAATTGGAAATGACCTCAGGTCATCTTAAATGCAGGGTTAAAATGCAGGGTTTGAAGCTGAAAGGAATGACCTACCCGATGTGTAGCAATACATTTTCCCTAGTAAAGAATCCTACCGACACTGGGCATGGCACTGTCGTGGTGGAATTGTCTTATGCAGGTACCGATGGGCCCTGTAGAGTTCCCATAACCATGTCGGCAGATCTGAATGACATGACACCAGTTGGACGCTTGATAACAGTCAACCCATACGTGTCGACCTCCTCCACGGGTGCCAAGATAATGGTGGAAGTAGAACCTCCATTCGGGGATTCATTCATCTTAGTAGGAAGTGGAAAAGGACAGATCAGGTACCAGTGGCATAGAAGTGGGAGCACAATTGGAAAAGCTTTTACGTCAACACTCAAAGGAGCACAAAGGATGGTTGCTTTGGGTGACACTGCATGGGATTTTGGCTCAGTTGGGGGTGTACTCACTTCCATTGGGAAAGGCATTCATCAGGTTTTCGGCTCAGCATTTAAAAGCTTATTTGGAGGAATGTCATGGATTACTCAAGGCATGTTGGGGGCACTGCTATTGTGGATGGGGCTGAATGCAAGGGACAGATCCATTTCTATTACTTTTCTAGCCGTAGGAGGAATTTTAGTCTTCCTGGCAGTAAATGTCAATGCC
>AB917089.1_TMUV-WZDu_duck
TTCAGCTGTCTGGGGATGCAGAACCGAGACTTTGTTGAGGGAGTGAATGGTGTTGAGTGGATCGATGTCGTTCTGGAAGGAGGCTCATGTGTGACCATCACGGCAAAAGACAAGCCGACCATAGACGTCAAGATGATGAACATGGAGGCTACGGAATTAGCGGTTGTGAGATCTTACTGCTATGAACCGAAAGTGTCGGACGTGACGACAGAATCCAGATGCCCAACCATGGGAGAGGCCCATAATCCCAAGGCAACTTATGCTGAATACATATGCAAAAAAGATTTTGTGGACAGGGGTTGGGGCAATGGCTGTGGCTTGTTTGGAAAGGGGAGCATACAGACATGTGCCAAGTTTGACTGCACAAAGAAAGCAGAAGGCAGGATTGTGCAGAAGGAAAACGTTCAGTTTGAAGTTGCAGTTTTCATACATGGTTCCACGGAAGCGAGCACCTACCACAATTATTCAGCCCAGCAGTCGCTGAAACATGCCGCTAGATTCGTTATAACGCCCAAAAGTCCCGTCTACACTGCTGAGATGGAGGATTATGGCACCGTCACACTCGAATGTGAACCCCGATCTGGGGTTGACATGGGGCAATTCTATGTCTTTACCATGAATACAAAAAGCTGGCTTGTTAACAGAGACTGGTTTCATGATCTCAACTTACCATGGACAGGGTCATCAGCGGGGACGTGGCAAAATAAAGAGTCATTGATAGAATTTGAGGAGGCCCACGCCACCAAACAATCAGTGGTGGCTTTGGCATCACAAGAAGGAGCCCTCCATGCAGCATTGGCGGGAGCTATTCCAGTGAAGTACTCTGGAAGCAAATTGGAAATGACCTCAGGTCATCTTAAATGCAGGGTTAAAATGCAGGGTTTGAAGCTGAAAGGAATGACCTACCCGATGTGTAGCAATACATTTTCCCTAGTGAAGAATCCTACCGACACTGGGCATGGCACTGTCGTGGTGGAATTGTCTTATGCAGGTACCGATGGGCCCTGTAGAGTTCCCATATCCATGTCGGCAGATCTGAATGACATGACACCAGTTGGACGCTTGATAACAGTCAACCCATACGTGTCGACCTCCTCCACGGGTGCCAAGATAATGGTGGAAGTGGAACCTCCATTCGGGGATTCATTCATCTTAGTAGGAAGTGGAAAAGGACAGATCAGGTATCAGTGGCATAGAAGTGGGAGCACAATTGGAAAAGCTTTTACGTCAACACTCAAAGGAGCACAAAGGATGGTTGCTTTGGGTGACACTGCATGGGATTTTGGCTCAGTTGGGGGTGTGCTCACTTCCATCGGGAAAGGCATTCATCAGGTTTTCGGCTCAGCATTTAAAAGCTTATTTGGAGGAATGTCATGGATTACTCAAGGCATGTTGGGGGCACTGCTATTGTGGATGGGGCTGAATGCAAGGGACAGATCCATTTCTATGACTTTTCTAGCCGTAGGAGGAATTTTAGTCTTCCTGGCGGTAAATGTCAATGCC
>AB917090.1_TMUV-JSGo_goose
TTCAGCTGTCTGGGGATGCAGAACCGAGACTTTGTTGAGGGAGTGAATGGTGTTGAGTGGATCGATGTCGTTCTGGAAGGAGGCTCATGTGTGACCATTACGGCAAAAGACAGGCCGACCATAGACGTCAAGATGATGAATATGGAGGCTACGGAATTAGCGGTTGTGAGATCTTACTGCTATGAGCCGAAAGTGTCGGACGTGACGACAGAATCCAGATGCCCAACCATGGGAGAGGCTCATAATCCCAAGGCAACTTATGCTGAATACATATGCAAAAAAGATTTTGTGGACAGGGGTTGGGGCAATGGCTGTGGCTTGTTTGGAAAGGGGAGCATACAGACATGTGCCAAGTTTGACTGCACAAAGAAAGCAGAAGGCAGGATTGTGCAGAAGGAAAATGTCCAGTTTGAAGTTGCAGTTTTCATACATGGTTCCACGGAAGCGAGCACCTACCACAATTATTCAGCCCAGCAGTCGCTGAAACATGCCGCTAGATTCGTTATAACGCCCAAAAGTCCCGTCTACACTGCTGAGATGGAGGATTATGGTACCGTCACACTCGAATGTGAACCCCGATCTGGGGTTGACATGGGGCAATTCTATGTCTTTACCATGAACACAAAAAGCTGGCTTGTTAACAGAGACTGGTTTCATGATCTCAACTTACCATGGACAGGGTCATCAGCGGGGACGTGGCAAAATAAAGAGTCATTGATAGAATTTGAGGAGGCCCACGCCACCAAACAATCAGTGGTGGCTTTGGCATCACAAGAAGGAGCCCTCCATGCAGCATTGGCGGGAGCTATTCCAGTGAAGTACTCTGGAAGCAAATTGGAAATGACCTCAGGTCATCTTAAATGCAGGGTTAAAATGCAGGGTTTGAAGCTGAAAGGAATGACCTACCCGATGTGTAGCAACACATTTTCCCTAGTGAAGAATCCTACCGACACTGGGCATGGCACTGTCGTGGTGGAATTGTCTTATGCAGGTACTGATGGGCCCTGTAGAGTTCCCATATCCATGTCGGCAGATCTGAATGACATGACACCAGTTGGACGCTTGATAACAGTCAACCCATACGTGTCGACCTCCTCCACGGGTGCCAAGATAATGGTGGAAGTGGAACCTCCATTCGGGGATTCATTCATCTTAGTAGGAAGTGGAAAAGGACAGATCAGGTACCAGTGGCATAGAAGTGGGAGCACAATTGGAAAAGCTTTTACGTCAACACTCAAAGGAGCACAAAGGATGGTTGCTTTGGGTGACACTGCATGGGATTTTGGCTCAGTTGGGGGTGTACTCACTTCCATTGGGAAAGGCATTCATCAGGTTTTTGGCTCAGCATTCAAAAGCTTATTTGGAGGAATGTCATGGATTACTCAAGGCATGTTGGGGGCACTGCTATTGTGGATGGGGCTGAATGCAAGGGACAGATCCATTTCTATGACTTTTCTAGCCGTGGGAGGAATTTTAATCTTCCTGGCAGTAAATGTCAATGCC
>GX_chicken
TTCAACTGCCTGGGAATGCAAAACCGAGACTTTGTTGAAGGAGTGAATGGCGTTGAGTGGATTGATGTTGTTCTGGAAGGAGGTTCATGTGTGACCATCACGGCGAAAGACAGGCCGACGATAGACGTCAAGATGATGAACATGGAGGCCACGGAATTGGCAGTTGTAAGATCCTACTGCTATGAACCGAAAGTGTCAGATGTGTCGACAGAACCTAGATGCCCAACTATGGGGGAAGCTCACAACCCCAAAGCAACTTATGCTGACTACGTATGCAAAAAAGATTTTGTGGACAGGGGTTGGGGCAATGGCTGTGGCTTGTTTGGAAAGGGAAGCATACAAACATGCGCCAAGTTCGATTGTACAAAGAAAGCAGAAGGCAGGATTGTGCAAAAGGAGAACATTCAATTTGAAGTGGCAGTCTTTATACATGGCTCCACGGAGGCAAACACCTACCACAATTATTCAGTTCAGCAGTCGCTAAAGCATGCTGCCAGATTTGTGATAACACCAAAGAGTCCTGTCTACACGGCTGAGTTGGAAGATTATGGTGCTGTCACACTCGAATGTGAACCCCGATCTGGAGTTGACATGGGGCAATTTTATGTCTTTACCATGAATACGAAGAGTTGGCTTGTCAACAGGGATTGGTTTCATGACCTCAATTTACCATGGACAGGTTCATCAGCCGGAACGTGGCAAAACAGAGAGTCATTAATAGAATTCGAGGAAGCTCACGCCACCAAACAATCGGTAGTAGCTTTGGCATCGCAAGAAGGAGCCCTTCATGCAGCATTGGCGGGAGCCATTCCAGTGAAGTACTCTGGAAGTAAGCTGGAAATGACTTCAGGCCATCTTAAATGCAGGGTGAAAATGCAAGGTCTGAAGCTGAAGGGAATGACCTACCCGATGTGCAGCAACACATTTTCTCTGGCAAAGAATCCAACTGACACTGGACATGGCACAGTCGTGGTGGAATTGTCTTATGCAGGTTCCGATGGGCCCTGCAGAGTTCCCATATCCATGTCAGCTGACTTGAATGATATGACACCAGTTGGACGCCTGATAACAATCAACCCGTACGTGTCAACTCCATCCACGGGTGCCAAGGTTATGGTAGAGGTGGAACCTCCATTCGGAGATTCATTCATTCTAGTGGGGAGTGGAAAAGAACAAATCAAGTACCAGTGGCATAGAAGTGGGAGTACAATTGGAAAAGCCTTCACGTCAACACTCAAAGGAGCACAAAGGATGGTTGCCTTGGGTGATACAGCATGGGATTTTGGCTCTGTCGGGGGTGTTTTGACTTCCATTGGAAAAGGCATTCATCAGGTTTTTGGCTCAGCATTCAAAAGCTTATTTGGAGGGATGTCATGGATCACTCAAGGTATGTTGGGGGTGCTGCTACTGTGGATGGGGCTGAATGCGAGGGACAGATCTATTTCCATGACTTTTCTAGCCGTGGGAGGAATTTTACTCTTCCTGGCAGTGAATGTCAATGCC
>JF926699.2_CJD05_chicken
TTCAGCTGTCTGGGGATGCAGAACCGAGACTTTGTTGAGGGAGTGAATGGTGTTGAGTGGATCAATGTCGTTCTGGAAGGAGGCTCATGTGTGACCATCACGGCAAAAGACAGGCCGACCATAGACGTCAAGATGATGAACATGGAGGCTACGGAATTAGCGGTTGTGAGATCTTACTGCTATGAGCCGAAAGTGTCGGACGTGACGACAGAATCCAGATGCCCAACCATGGGAGAGGCTCATAATCCCAAGGCAACTTATGCTGAATACATATGCAAAAAAGATTTTGTGGACAGGGGTTGGGGCAATGGCTGTGGCTTGTTTGGAAAGGGGAGCATACAGACATGTGCCAAGTTTGACTGCACAAAGAAAGCAGAAGGCAGGATTGTGCAGAAGGAAAACGTCCAGTTTGAAGTTGCAGTTTTCATACATGGTTCCACGGAAGCGAGTACCTACCACAATTATTCAGCCCAGCAGTCGCTGAAACATGCCGCTAGATTCGTTATAACGCCCAAAGGTCCCGTCTACACCGCTGAGATGGAGGATTATGGTACCGTCACACTCGAATGTGAACCCCGATCTGGGGTTGACATGGGGCAATTCTATGTCTTTACCATGAACACAAAAAGCTGGCTTGTTAACAGAGACTGGTTTCATGATCTCAACTTACCATGGACAGGGTCATCAGCGGGGACGTGGCAAAACAAAGAGTCATTGATAGAATTTGAGGAGGCCCACGCCACCAAACAATCAGTGGTGGCTTTGGCATCACAAGAAGGAGCCCTCCATGCAGCATTGGCGGGAGCTATTCCAGTGAAGTACTCTGGAAGCAAATTGGAAATGACCTCAGGTCATCTTAAATGCAGGGTTAAAATGCAGGGTTTGAAGCTGAAAGGAATGACCTACCCGATGTGTAGCAATACATTTTCCCTAGTGAAGAATCCTACCGACACTGGGCATGGCACTGTCGTGGTGGAATTGTCTTATGCAGGTACCGATGGGCCCTGTAGAGTTCCCATATCCATGTCGGCAGATCTGAATGACATGACACCAGTTGGACGCTTGATAACAGTCAACCCATACGTGTCGACCTCCTCCACGGGTGTCAAGATAACGGTGGAAGTGGAACCTCCATTCGGGGATTCATTCATCTTAGTAGGAAGTGGAAAAGGACAGATCAGGTACCAGTGGCATAGAAGTGGGAGCACAATTGGAAAAGCTTTTACGTCAACACTCAAAGGAGCACAAAGGATGGTTGCTTTGGGTGACACTGCATGGGATTTTGGCTCAGTTGGGGGTGTACTCACTTCCATTGGGAAAGGCATTCATCAGGTTTTCGGCTCAGCATTTAAAAGCTTATTTGGAGGAATGTCATGGATTACTCAAGGCATGTTGGGGGCACTGCTATTGTGGATGGGGCTGAATGCAAGGGACAGATCCATTTCTATGACTTTTCTAGCCGTAGGAGGAATTTTAGTCTTCCTGGCAGTAAATGTCAATGCC
>JN811559.1_JM_duck
ttcagctgtctggggatgcagaaccgagactttgttgagggagtgaatggtgttgagtggatcgatgtcgttctggaaggaggctcatgtgtgaccatcacggcaaaagacaggccgaccatagacgtcaagatgatgaacatggaggctacggaattagcggttgtgagatcttactgctatgagccgaaagtgtcggacgtgacgacagaatccagatgcccaaccatgggagaggctcataatcccaaggcaacttatgctgaatacatatgcaaaaaagattttgtggacaggggttggggcaatggctgtggcttgtttggaaaggggagcatacagacatgtgccaagtttgactgcacaaagaaagcagaaggcaggatcgtgcagaaggagaacgtccagtttgaagttgcagttttcatacatggttccacggaagcgagcacctaccacaattattcagcccagcagtcgctgaaacatgccgccagattcgttataacgcccaaaagtcccgtctacaccgctgagatggaggattatggtaccatcacactcgaatgtgaaccccgatctggggttgacatggggcaattctatgtctttaccatgaacacaaaaagctggcttgttaacagagactggtttcatgatctcaacttaccatggacagggtcatcagcggggacgtggcaaaacaaagagtcattgatagaatttgaggaggcccacgccaccaaacaatcagtggtggctttggcatcacaagaaggagccctccatgcagcattggcgggagctattccagtgaagtactctggaagcaaattggaaatgacctcaggtcatcttaaatgtagggttaaaatgcagggtttgaagctgaaaggaatgacctacccgatgtgtagcaatacattttccctagtgaagaatcctaccgacactgggcatggcactgtcgtggtggaattgtcttatgcaggtaccgatgggccctgtagagttcccatatccatgtcggcagatctgaatgacatgacaccagttggacgcttgataacagtcaacccatacgtgtcgacctcctccacgggtgccaagataatggtggaagtggaacctccattcggggattcattcatcttagtaggaagtggaaaaggacagatcaggtaccagtggcatagaagtgggagcacaattggaaaagcttttacgtcaacactcaaaggagcacaaaggatggttgctttgggtgacactgcatgggattttggctcagttgggggtgtactcacttccattgggaaaggcattcatcaggttttcggctcagcatttagaagcttatttggaggaatgtcatggattactcaaggcatgttgggggcactgctattgtggatggggctgaatgcaagggacagatccatttctatgacttttctagccgtaggaggaattttagtcttcctggcagtaaatgtcaatgcc
>JQ627862.1_CK-SD-11_chicken
TTCAGCTGTCTGGGGATGCAGAACCGAGACTTTGTTGAGGGAGTGGATGGTGTTGAGTGGATCGATGTCGTTCTGGAAGGAGGCTCATGTGTGACCATCACGGCAAAAGACAGGCCGACCATAGACGTCAAGATGATGAACATGGAGGCTACAGAATTAGCGGTTGTGAGATCTTACTGCTATGAGCCGAAAGTGTCGGACGTGACGACAGAATCCAGATGCCCAACCATGGGAGAGGCTCATAATCCCAAGGCAACTTATGCTGAATACATATGCAAAAAAGATTTTGTGGACAGGGGTTGGGGCAATGGCTGTGGCTTGTTTGGAAAGGGGAGCATACAGACATGTGCCAAGTTTGACTGCACAAAGAAAGCAGAAGGCAGGATTGTGCAGAAGGAAAACGTCCAGTTTGAAGTTGCAGTTTTCATACATGGTTCCACGGAAGCGAGCACCTACCACAATTATTCAGCCCAGCAGTCGCTGAAACATGCCGCTAGATTCGTTATAACGCCCAAAAGTCCCGTCTACACCGCTGAGATGGAGGATTATGGTACCGTCACACTTGAATGTGAACCCCGATCTGGGGTTGACATGGGGCAATTCTATGTCTTTACCATGAACACAAAAAGCTGGCTTGTTAACAGAGACTGGTTTCATGATCTCAACTTACCATGGACAGGGTCATCAGCGGGGACGTGGCAAAACAAAGAGTCATTGATAGAATTTGAGGAGGCCCACGCCACCAAACAATCAGTGGTGGCTTTGGCATCACAAGAAGGAGCCCTCCATGCAGCATTGGCGGGAGCCATTCCAGTGAAGTACTCTGGAAGCAAATTGGAAATGACCTCAGGTCATCTTAAATGCAGGGTTAAAATGCAGGGTTTGAAGCCGAAAGGAATGACCTACCCGATGTGTAGCAATACATTTTCCCTAGTGAAGAATCCTACCGACACTGGGCATGGCACTGTCGTGGTGGAGTTGTCTTATGCAGGTACCGATGGGCCCTGTAGAGTTCCCATATCCATGTCGGCAGATCTGAATGACATGACACCAGTTGGACGCTTGATAACAGTCAACCCATACGTGTCGACCTCCTCCACGGGTGCCAAGGTAATGGTGGAAGTGGAACCTCCATTCGGGGATTCATTCATCTTAGTAGGAAGTGGAAAAGGACAGATCAGGTACCAGTGGCATAGAAGTGGGAGCACAATTGGAAAAGCTTTTACGTCAACACTCAAAGGAGCACAAAGGATGGTTGCTTTGGGTGACACTGCATGGGATTTTGGCTCAGTTGGGGGTGTACTCACTTCCATTGGGAAAGGCATTCATCAGGTTTTTGGCTCAGCATTTAAAAGCTTATTTGGAGGAATGTCATGGATTACTCAAGGCATGTTGGGGGCACTGCTATTGTGGATGGGGCTGAATGCAAGGGACAGATCCATTTCTATGACTTTTCTAGCCGTAGGAGGAATTTTAGTCTTCCTGGCGGTAAATGTCAATGCC
>JQ627864.1_GS-PT-7_goose
TTCAGCTGTCTGGGGATGCAGAACCGAGACTTTGTTGAGGGAGTGAATGGTGTTGAGTGGATCGATGTCGTTCTGGAAGGAGGCTCATGTGTGACCATCACGGCAAAAGACAGGCCGACCATAGACGTCAAGATGATGAACATGGAGGCTACGGAATTAGCGGTTGTGAGATCTTACTGCTATGAGCCGAAAGTGTCGGACGTGACGACAGAATCCAGATGCCCAACCATGGGAGAGGCTCATAATCCCAAGGCAACTTATGCTGAATACATATGCAAAAAAGATTTTGTGGACAGGGGTTGGGGCAATGGCTGTGGCTTGTTTGGAAAGGGGAGCATACAGACATGTGCCAAGTTTGACTGCACAAAGAAAGCAGAAGGCAGGATCGTGCAGAAGGAAAACGTCCAGTTTGAAGTTGCAGTTTTCATACATGGTTCCACGGAAGCGAGCACCTACCACAATTATTCAGCCCAGCAGTCGCTGAAACATGCCGCTAGATTCGTTATAACGCCCAAAAGTCCCGTCTACACCGCTGAGATGGAGGATTATGGTACCGTCACACTCGAATGTGAACCCCGATCTGGGGTTGACATGGGGCAATTCTATGTCTTTACCATGAACACAAAGAGCTGGCTTGTTAACAGAGACTGGTTTCATGATCTCAACTTACCATGGACAGGGTCATCAGCGGGGACGTGGCAAAACAAAGAGTCATTGATAGAATTTGAGGAGGCCCACGCCACCAAACAATCAGTGGTGGCTTTGGCATCACAAGAAGGAGCCCTCCATGCAGCATTGGCGGGAGCTATTCCAGTGAAGTACTCTGGAAGCAAATTGGAAATGACCTCAGGTCATCTTAAATGCAGGGTTAAAATGCAGGGTTTGAAGCCGAAAGGAATGACCTACCCGATGTGTAGCAATACATTTTCCCTAGTGAAGAATCCTACCGACACTGGGCATGGCACTGTCGTGGTGGAATTGTCTTATGCAGGTACCGATGGGCCTTGTAGAGTTCCCATATCCATGTCGGCAGATCTGAATGACATGACACCAGTTGGACGCTTGATAACAGTCAACCCATACGTGTCGACCTCCTCCACGGGTGCCAAGGTAATGGTGGAAGTGGAACCTCCATTCGGGGATTCATTCATCTTAGTAGGAAGTGGAAAAGGACAGATCAGGTACCAGTGGCATAGAAGTGGGAGCACAATTGGAAAAGCTTTTACGTCAACACTCAAAGGAGCACAAAGGATGGTTGCTTTGGGTGACACTGCATGGGATTTTGGCTCAGTTGGGGGTGTACTCACTTCCATTGGGAAAGGCATTCATCAGGTTTTCGGCTCAGCATTTAAAAGCTTATTTGGAGGAATGTCATGGATTACTCAAGGCATGTTGGGGGCACTGCTATTGTGGATGGGGCTGAATGCAAGGGACAGATCCATTTCTATGACTTTTTTAGCCGTAGGAGGAATTTTAGTCTTCCTGGCGGTAAATGTCAATGCC
>JQ920421.1_duan_duck
TTCAGCTGTCTGGGGATGCAGAACCGAGACTTTGTTGAGGGAGTGAATGGTGTTGAGTGGATCGATGTCGTTCTGGAAGGAGGCTCATGTGTGACCATCACGGCAAAAGACAGGCCGACCATAGACGTCAAGATGATGAACATGGAGGCTACGGAATTAGCGGTTGTGAGATCTTACTGCTATGAGCCGAAAGTGTCGGACGTGACGACAGAATCCAGATGCCCAACCATGGGAGAGGCTCATAATCCCAAGGCAACTTATGCTGAATACATATGCAAAAAAGATTTTGTGGACAGGGGTTGGGGCAATGGCTGTGGCTTGTTTGGAAAGGGGAGCATACAGACATGTGCCAAGTTTGACTGCACAAAGAAAGCAGAAGGCAGGATCGTGCAGAAGGAAAACGTCCAGTTTGAAGTTGCAGTTTTCATACATGGTTCCACGGAAGCGAGCACCTACCACAATTATTCAGCCCAGCAGTCGCTGAAACATGCCGCTAGATTCGTTATAACGCCCAAAAGTCCCGTCTACACCGCTGAGATGGAGGATTATGGTACCGTCACACTCGAATGTGAACCCCGATCTGGGGCTGACATGGGGCAATTCTATGTCTTTACCATGAACACAAAAAGCTGGCTTGTTAACAGAGACTGGTTTCATGATCTCAACTTACCATGGACAGGGTCATCAGCGGGGACGTGGCAAAACAAAGAGTCATTGATAGAATTTGAGGAGGCCCACGCCACCAAACAATCAGTGGTGGCTTTGGCATCACAAGAAGGAGCCCTCCATGCAGCATTGGCGGGAGCTATTCCAGTGAAGTACTCTGGAAGCAAATTGGAAATGACCTCAGGTCATCTTAAATGCAGGGTTAAAATGCAGGGTTTGAAGCTGAAAGGAATGACCTACCCGATGTGTAGCAATACATTTTCCCTAGTGAAGAATCCTACCGACACTGGGCATGGCACTGTCGTGGTGGAATTGTCTTATGCAGGTACCGATGGGCCCTGTAGAGTTCCCATATCCATGTCGGCAGATCTGAATGACATGACACCAGTTGGACGCTTGATAACAGTCAACCCATACGTGTCGACCTCCTCCACGGGTGCCAAGATAATGGTGGAAGTGGAACCTCCATTCGGGGATTCATTCATCTTAGTAGGAAGTGGAAAAGGACAGATCAGGTACCAGTGGCATAGAAGTGGGAGCACAATTGGAAAAGCTTTTACGTCAACACTCAAAGGAGCACAAAGGATGGTTGCTTTGGGTGACACTGCATGGGATTTTGGCTCAGTTGGGGGTGTACTCACTTCCATTGGGAAAGGCATTCATCAGGTTTTCGGCTCAGCATTTAAAAGCCTATTTGGAGGAATGTCATGGATTACTCAAGGCATGTTGGGGGCACTGCTATTGTGGATGGGGCTGAATGCAAGGGACAGATCCATTTCTATGACTTTTCTAGCCGTAGGAGGAATTTTAGTCTTCCTGGCAGTAAATGTCAATGCT
>JQ920426.1_JX2_duck
TTCAGCTGTCTGGGGATGCAGAACCGAGACTTTGTTGAGGGAGTGAATGGTGTTGAGTGGATCGATGTCGTTCTGGAAGGAGGCTCATGTGTGACCATCACGGCAAAAGACAGGCCGACCATAGACGTCAAGATGATGAACATGGAGGCTACGGAATTAGCGGTTGTGAGATCTTACTGCTATGAGCCGAAAGTGTCGGACGTGACGACAGAATCCAGATGCCCAACCATGGGAGAGGCTCATAATCCCAAGGCAACTTACGCTGAATACATATGCAAAAAAGATTTTGTGGACAGGGGTTGGGGCAATGGCTGTGGCTTGTTTGGAAAGGGGAGCATACAGACATGTGCCAAGTTTGACTGCACAAAGAAAGCAGAAGGCAGGATCGTGCAGAAGGAAAACGTCCAGTTTGAAGTTGCAGTTTTCATACATGGTTCCACGGAAGCGAGCACCTACCACAATTATTCAGCCCAGCAGTCGCTGAAACATGCCGCTAGATTCGTGATAACGCCCAAAAGTCCTGTCTACACTGCTGAGATGGAGGATTATGGTACCGTCACACTTGAATGTGAACCCCGATCTGGGGTTGACATGGGGCAATTCTATGTCTTTACCATGAACACAAAGAGCTGGCTTGTTAACAGAGACTGGTTTCATGATCTCAACTTACCATGGACAGGGTCATCAGCGGGGACGTGGCAAAACAAAGAGTCATTGATAGAATTTGAGGAGGCCCATGCTACCAAACAATCAGTGGTGGCTTTGGCATCACAAGAAGGAGCCCTCCATGCAGCATTGGCGGGAGCCATTCCAGTGAGGTACTCTGGAAGCAAATTGGAAATGACCTCAGGTCATCTTAAATGCAGGGTTAAAATGCAGGGTTTGAAGCTGAAAGGAATGACCTACCCGATGTGTAGCAACACATTTTCCCTAGTGAAGAATCCTACCGACACTGGGCATGGCACTGTCGTGGTGGAATTGTCTTATGCAGGTACCGATGGGCCTTGTAGAGTTCCCATATCCATGTCGGCAGATCTGAATGACATGACACCAGTTGGACGTTTGATAACAGTCAACCCATACGTGTCGACCTCCTCCACGGGTGCCAAGATAATGGTGGAAGTGGAACCTCCATTCGGGGATTCGTTTATTTTAGTAGGAAGTGGAAAAGGACAGATCAGGTACCAGTGGCATAGAAGTGGGAGCACAATTGGAAAAGCTTTCACGTCAACACTCAAAGGAGCACAAAGGATGGTTGCTTTGGGTGACACTGCATGGGATTTTGGCTCAGTTGGGGGTGTACTCACTTCCATTGGGAAAGGCATTCATCAGGTTTTTGGCTCAGCATTTAAAAGCTTATTTGGAGGAATGTCATGGATTACTCAAGGCATGTTGGGGGCACTGCTATTGTGGATGGGGCTGAATGCAAGGGACAGATCCATTTCAATGACTTTTCTAGCCGTAGGAGGAATTTTAGTCTTCCTGGCGGTAAATGTCAATGCC
>JQ928189.1_FJMH220_duck
TTCAGCTGTCTGGGGATGCAGAACCGAGACTTTGTTGAGGGAGTGAATGGTGTTGAGTGGATCGATGTCGTTCTGGAAGGAGGCTCATGTGTGACCATCACGGCAAAAGACAGGCCGACCATAGACGTCAAGATGATGAACATGGAGGCTACGGAATTAGCGGTTGTGAGATCTTACTGCTATGAGCCGAAAGTGTCGGACGTGACGACAGAATCCAGATGCCCAACCATGGGAGAGGCTCATAATCCCAAGGCAACTTACGCTGAATACATATGCAAAAAAGATTTTGTGGACAGGGGTTGGGGCAATGGCTGTGGCTTGTTTGGAAAGGGGAGCATACAGACATGTGCCAAGTTTGACTGCACAAAGAAAGCAGAAGGCAGGATCGTGCAGAAGGAAAACGTCCAGTTTGAAGTTGCAGTTTTCATACATGGTTCCACGGAAGCGAGCACCTACCACAATTATTCAGCCCAGCAGTCGCTGAAACATGCCGCTAGATTCGTGATAACGCCCAAAAGTCCCGTCCACACTGCTGAGATGGAGGATTATGGTACCGTCACACTTGAATGTGAACCCCGATCTGGGGTTGACATGGGGCAATTCTATGTCTTTACCATGAACACAAAGAGCTGGCTTGTTAACAGAGACTGGTTTCATGATCTCAACTTACCATGGACAGGGTCATCAGCGGGGACGTGGCAAAACAAAGGGTCATTGATAGAATTTGAGGAGGCCCATGCTACCAAACAATCAGTGGTGGCTTTGGCATCACAAGAAGGAGCCCTCCATGCAGCATTGGCGGGAGCCATTCCAGTGAGGTACTCTGGAAGCAAACTGGAAATGACCTCAGGTCATCTTAAATGCAGGGTTAAAATGCAGGGTTTGAAGCTGAAAGGAATGACCTACCCGATGTGTAGCAACACATTTTCCCTAGTGAAGAATCCTACCGACACTGGGCATGGCACTGTCGTGGTGGAATTGTCTTATGCAGGTACCGATGGGCCTTGTAGAGTTCCCATATCCATGTCGGCAGATCTGAATGACATGACACCAGATGGACGCTTGATAACAGTCAACCCATACGTGTCGACCTCCTCCACGGGTGCCAAGATAATGGTGGAAGTGGAACCTCCATTCGGGGATTCGTTTATTTTAGTAGGAAGTGGAAAAGGACAGATCAGGTACCAGTGGCATAGAAGTGGGAGCACGATTGGAAAAGCTTTCACGTCAACACTCAAAGGAGCACAAAGGATGGTTGCTTTGGGTGACACTGCATGGGATTTTGGCTCAGTTGGGGGTGTACTCACTTCCATTGGGAAAGGCATTCATCAGGTTTTTGGCTCAGCATTTAAAAGCTTATTTGGAGGAATGTCATGGATTACTCAAGGCATGTTGGGGGCACTGCTATTGTGGATGGGGCTGAATGCAAGGGACAGATCCATTTCAATGACTTTTCTAGCCGTAGGAGGAATTTTAGTCTTCCTGGCGGTAAATGTCAATGCC
>JX477685.2_MM_1775_mosquito
TTTAACTGCCTGGGGATGCAAAACAGAGACTTTGTCGAGGGAGTGAATGGCGTTGAATGGATTGATGTTGTTCTGGAAGGAGGATCATGTGTGACCATCACAGCAAAAGACAGGCCGACGATAGACGTCAAGATGATGAACATGGAGGCTACGGAGTTGGCGGTTGTAAGATCTTACTGCTATGAACCGAAAGTGTCAGATGTGACGACGGAACCCAGATGCCCGACTATGGGGGAAGCTCATAACCCCAAAGCAACTTATGCTGACTATATATGCAAAAAAGATTTTGTTGACAGGGGTTGGGGCAATGGCTGTGGTTTGTTTGGAAAGGGGAGTATACAGACATGTGCCAAGTTTGACTGCACAAAGAAGGCAGAAGGCAGGATTGTGCAGAAGGAAAACGTCCAATTTGAGGTGGCAGTTTTCATACATGGTTCTACAGAAGTAAGTACTTACCACAATTACCCAGTTCAGCAGTCACTAAAACACGCAGCTAGATTTGTGATAACACCAAAAAGTCCAGTTTACACTGCTGAATTGGGAGACTATGGCGCTGTCACACTCGAGTGTGAACCCCGATCTGGAGTCGACATGGGGCAATTTTATGTCTTCACCATGAACACAAAAAGCTGGCTTGTTAATAGAGACTGGTTTCATGACCTCAATTTACCATGGACAGGGTCATCAGCGGGAACATGGCAAAACAGAGAGTCATTGATAGAATTTGAGGAAGCCCATGCCACCAAACAGTCAGTAGTGGCCCTGGCGTCACAGGAAGGAGCCCTTCATGCAGCATTAGCAGGAGCCATTCCAGTGAAGTACTCCGGGAGTAAGCTGGAAATGACTTCAGGCCACCTCAAATGCAGAGTGAAAATGCAGGGTTTGAAATTGAAAGGAATGACCTACCCAATGTGCAGCAACACATTCTCCCTGGCGAAGAATCCTACTGACACTGGGCATGGTACGGTCGTGGTGGAATTGTCTTATGCAGGTTCCGATGGGCCATGCAGAGTTCCTATCTCCATGTCGGCAGACCTGAATGATATGACACCAGTTGGACGTTTGATAACAGTTAATCCATACGTGTCAACTTCATCCACAGGTGCCAAGATCATGGTAGAAGTGGAACCTCCGTTCGGAGACTCATTCATTTTGGTGGGCAGTGGAAAAGGACAGATCAGATACCAGTGGCATAGAAGTGGGAGCACAATTGGAAAAGCTTTCACGTCAACACTCAAAGGAGCACAAAGGATGGTTGCCTTAGGTGACACAGCATGGGATTTTGGTTCTGTTGGAGGTGTACTGACTTCCATCGGGAAAGGCATTCACCAGGTTTTTGGCTCAGCATTTAAAAGCTTATTCGGAGGAATGTCATGGATCACTCAAGGTATGCTGGGAGTACTGCTATTGTGGATGGGACTAAATGCGAGGGACAGATCCATTTCTATAACATTTTTAGCTGTAGGAGGAATCTTGGTCTTTTTGGCGGTTAATGTTAATGCC
>JX477686.1_Sitiawan_chicken
TTCAACTGCCTGGGGATGCAAAACCGGGACTTTGTAGAGGGAGTGAACGGCGTTGAGTGGATTGATGTTGTGCTGGAAGGAGGATCATGCGTGACCATTACAGCCAAAGACAGGCCGACGATAGACGTCAAGATGATGAACATGGAGGCTACGGAGTTAGCAGTCGTAAGATCTTATTGCTACGAGCCGAAAGTGTCAGATGTTACGACAGAACCCAGATGTCCGACCATGGGAGAAGCTCACAACCCCAAGGCTACGTATGCTAACTACATTTGTAAGAAAGATTTTGTTGACAGGGGTTGGGGCAACGGCTGCGGTTTGTTCGGAAAGGGGAGCATACAGACGTGTGCCAAGTTTGACTGCACAAAGAAGGCGGAAGGCAGGATTGTGCAAAAGGAAAATGTCCAATTTGAAGTGGCGGTTTTCATGCATGGTTCCACAGAAGTAAGCACCTATCACAATTACTCAGTTCAGCAGTCACTGAAACATGCAGCTAGATTTGTGATAACACCAAAAAGTCCTGTCTATACTGCTGAGTTGGAAGACTATGGCGCTGTCACACTCGAGTGTGAACCCCGATCTGGAGTTGACATGGGGCAATTCTATGTCTTCACTATGAACACAAAAAGCTGGCTTGTTAATAGAGACTGGTTTCATGACCTCAATTTACCATGGACAGGGTCATCAGCGGGAACATGGCAAAACAGAGAGTCATTGATAGAGTTCGAGGAAGCCCATGCTACCAAACAGTCGGTAGTGGCCTTGGCATCGCAGGAAGGAGCCCTTCATGCAGCATTGGCAGGAGCCATTCCAGTGAAGTATTCTGGAAGAAAGCTGGAAATGACTTCAGGCCACCTCAAATGCAGGGTGAAAATGCAGGGCTTGAAATTGAAAGGAATGACTTATCCAATGTGTAGCAACACATTCTCCCTGGCGAAGAATCCTACTGACACTGGACATGGCACGGTTGTCGTGGAATTGTCTTATGCGGGCTCTGATGGGCCATGCAGAGTTCCCATCTCCATGTCGGCGGACCTGAACGACATGACACCAGTTGGACGTCTGATAACAGTCAATCCATATGTGTCAACTTCATCCACAGGTGCCAAGATTATGGTAGAGGTTGAACCTCCGTTCGGAGACTCATTCATCCTGGCGGGAAGTGGAAAAGAACAGATTAGATACCAGTGGCACAGAAGTGGGAGCACAATTGGTAAAGCTTTCACGTCAACACTAAAAGGAGCACAGAGAATGGTTGCCCTAGGTGACACAGCATGGGATTTTGGATCTGTCGGAGGTGTGCTGACCTCCATTGGGAAAGGCATTCACCAGGTTTTTGGTTCAGCATTCAAAAGTTTATTTGGGGGAATGTCATGGATCACTCAAGGCATGTTGGGAATACTGTTGTTGTGGATGGGCCTAAATGCAAGGGACAGATCCATTTCTATGACATTTTTAGCTGTGGGAGGAATCTTGGTCTTTTTGGCGGTCAATGTTAATGCT
>JX549382.1_WJ-1_duck
TTCAGCTGTCTGGGGATGCAGAACCGAGACTTTGTTGAGGGAGTGAATGGTGTTGAGTGGATCGATGTCGTTCTGGAAGGAGGCTCATGTGTGACAATCACGGCAAAAGACAGGCCGACCATAGACGTCAAGATGATGAACATGGAGGCTACGGAATTAGCGGTTGTGAGATCTTACTGCTATGAGCCGAAAGTGTCGGACGTGACGACAGAATCCAGATGCCCAACCATGGGAGAGGCTCATAATCCCAAGGCAACTTATGCTGAATACATATGCAAAAAAGATTTTGTGGACAGGGGCTGGGGTAATGGCTGTGGCTTGTTTGGAAAGGGGAGTATACAGACATGTGCCAAGTTTGACTGCACAAAGAAAGCAGAAGGCAGGATCGTGCAGAAGGAAAACGTCCAGTTTGAAGTTGCAGTTTTCATACATGGTTCCACGGAAGCGAGCACCTACCACAATTATTCAGCCCAGCAGTCGCTGAAACATGCCGCCAGATTCGTTATAACGCCCAAAAGTCCCGTCTACACCGCTGAGATGGAGGATTATGGTACCGTCACACTCGAATGTGAACCCCGATCTGGGGTTGACATGGGGCAATTCTATGTTTTTACCATGAACACAAAAAGCTGGCTTGTTAACAGAGACTGGTTTCATGATCTCAACTTACCATGGACAGGGTCATCAGCGGGAACGTGGCAAAACAAAGAGTCATTGATAGAATTTGAGGAGGCCCACGCCACCAAACAATCAGTGGTGGCTTTGGCATCACAAGAAGGAGCCCTCCATGCAGCATTGGCGGGAGCTATTCCAGTGAAGTACTCTGGAAGCAGATTGGAAATGACCTCAGGTCATCTTAAATGCAGGGTTAAAATGCAGGGTTTGAAGCTGAAAGGAATGACCTACCCGATGTGCAGCAACACATTTTCTCTAGTGAAGAATCCTACCGACACTGGGCATGGCACTGTTGTGGTGGAATTGTCTTATGCAGGTACTGATGGGCCCTGTAGAGTTCCTATATCCATGTCGGCAGATCTGAATGACATGACACCAGTTGGACGCTTGATAACAGTTAACCCATACGTGTCGACYTCCTCCACGGGTGCCAAGATAATGGTGGAAGTGGAACCTCCATTCGGGGATTCATTCATCTTAGTAGGAAGTGGAAAAGGACAGATCAGGYACCAGTGGCATRGAAGTGGGAGCACAATTGGAAAAGCTTTTACGTCAACACTCAAAGGAGCACAAAGGATGGTTGCTTTGGGTGATACTGCATGGGATTTTGGCTCGGTTGGGGGTGTACTCACTTCCATTGGGAAAGGCATTCATCAGGTTTTCGGCTCAGCATTTAAAAGCTTATTTGGAGGAATGTCATGGATTACTCAAGGCATGTTGGGGGCACTGCTATTGTGGATGGGGCTGAATRCAAGGGACAGATCCATTTCTATGACTTTTCTAGCCGTAGGAGGAATTTTAGTYTTCCTGGCAGTAAATGTCAATGCC
>KC810846.1_Thai-JSL385_mosquito
---------------------------------------------------------------------------------------------------------------------------------------------------------------------------------------------------------------------------------------------------------------------------------------------------------------------------------------------AGCATACAAACATGCGCCAAGTTCGACTGTACAAAGAAAGCAGAAGGCAGGATTGTGCAAAAGGAAAACGTCCAATTTGAAGTGGCAGTCTTCATACATGGCTCCACGGAGACAAACACCTACCACAATTATTCAGTTCAGCAGTCGCTAAAACATGCAGCCAGATTTGTGATAACACCAAAGAGTCCTGTCTACACAGCTGAGTTGGAAGATTATGGTGCTGTCACACTCGAATGTGAACCCCGATCTGGAGTTGACATGGGGCAATTTTATGTCTTTACCATGAACACGAAGAGCTGGCTTGTCAACAGAGATTGGTTTCATGACCTCAATTTACCATGGACAGGGTCATCAGCCGGAACGTGGCAAAACAGAGAGTCATTAATAGAATTCGAGGAAGCCCACGCCACCAAACAATCGGTAGTAGCTTTGGCTTCACAAGAAGGAGCCCTTCATGCGGCATTGGCGGGAGCCATTCCAGTGAAGTACTCTGGAAGCAAGCTGGAAATGACTTCAGGCCATCTTAAATGCAGGGTGAAAATGCAGGGTTTGAAGCTGAAGGGAATGACCTACCCAATGTGCAGCAACACATTTTCCCTGGCAAAGAATCCAACTGACACTGGACATGGCACGGTCGTGGTGGAATTGTCTTATGCAGGTTCCGATGGGCCCTGCAGAGTTCCCATATCCATGTCAGCAGACTTGAATGATATGACACCAGTTGGACGCCTGATAACAGTCAACCCGTACGTGTCAACTCCATCCACGGGTGCCAAGATTATGGTAGAGGTGGAACCTCCATTCGGAGATTCATTCATTCTAGTGGGGAGTGGAAAAGAACAGATCAAGTACCAGTGGCATAGAAGTGGGAGTACAATTGGAAAAGCCTTCACGTCAACACTCAAAGGAGCACAAAGGATGGTTG-----------------------------------------------------------------------------------------------------------------------------------------------------------------------------------------------------------------------------------------------------
>KC990543.1_LC_2010_duck
TTCAGCTGTCTGGGGATGCAGAACCGAGACTTTGTTGAGGGAGTGAATGGTGTTGAGTGGATCGATGTCGTTCTGGAAGGCGGCTCATGTGTGACCATCACGGCAAAAGACAGGCCGACCATAGACGTCAAGATGATGAACATGGAGGCCACGGAATTAGCGGTTGTGAGATCTTACTGCTATGAACCGAAAGTGTCGGACGTGACGACAGAATCCAGATGCCCAACCATGGGAGAGGCTCATAATCCCAAGGCAACTTATGCTGAATACATATACAAAAAAGATTTTGTGGACAGGGGTTGGGGCAATGGCTGTGGCTTGTTTGGAAAGGGGAGCATACAGACATGTGCCAAGTTTGACTGCACAAAGAAAGCAGAAGGCAGGACTGTGCAGAAGGAAAACGTCCAGTTTGAAGTTGCAGTTTTCATACATGGTTCCACGGAAGCGAGCACCTACCACAATTATTCAGCCCAGCAGTCGCTGAAACATGCCGCTAGATTCGTTATAACGCCCAAAAGTCCCGTCTACACCGCTGAGATGGAGGATTATGGTACCGTCACACTCGAATGTGAACCCCGATCTGGGGTTGACATGGGGCAATTCTATGTCTTTACCATGAACACAAAAAGCTGGCTTGTTAACAGAGACTGGTTTCATGATCTCAACTTACCATGGACAGGGTCATCAGCGGGGACGTGGCAAAACAAAGAGTCATTGATAGAATTTGAGGAGGCCCACGCCACCAAACAATCAGTGGTGGCTTTGGCATCACAAGAAGGAGCCCTCCATGCAGCATTGGCGGGAGCTATTCCAGTGAAGTACTCTGGAAGCAAATTGGAAATGACCTCAGGTCATCTTAAATGTAGGGTTAAAATGCAGGGTTTGAAGCTGAAAGGAATGACCTACCCGATGTGTAGCAATACATTTTCCCTAGTGAAGAATCCTACCGACACTGGGCATGGCACTGTCGTGGTGGAATTGTCTTATGCAGGTACTGATGGGCCCTGTAGAGTTCCCATATCCATGTCGGCAGATCTGAATGACATGACACCAGTTGGACGCTTGATAACAGTCAACCCATACGTGTCGACCTCCTCCACGGGTGCCAAGATAATGGTGGAAGTGGAACCTCCATTCGGGGATTCATTCATCTTAGTAGGAAGTGGAAAAGGACAGATCAGGTACCAGTGGCATAGAAGTGGGAGCACAATTGGAAAAGCTTTTACGTCAACACTCAAAGGAGCACAAAGGATGGTTGCTTTGGGTGACACTGCATGGGATTTTGGCTCAGTCGGGGGTGTACTCACTTCCATTGGGAAAGGCATTCATCAGGTTTTCGGCTCAGCATTTAAAAGCTTATTTGGAGGAGTGTCATGGATTACTCAAGGCATGTTGGGGGCACTGCTATTGTGGATGGGGCTGAATGCAAGGGACAGATCCATTTCTATGACTTTTCTAGCCGTAGGAGGAATTTTAGTCTTCCTGGCAGTAAATGTCAATGCC
>KC990545.1_WFZ_2012_duck
TTCAGCTGTCTGGGGATGCACAACCGAGACTTTGTTGAGGGAGTGAATGGTGTTGAGTGGATCGATGTCGTTCTGGAAGGAGGCTCATGTGTGACAATCACGGCAAAAGACAGGCCGACCATAGACGTCAAGATGATGAACATGGAGGCTACGGAATTAGCGGTTGTGAGATCTTACTGCTATGAGCCGAAAGTGTCGGACGTGACGACAGAATCCAGATGCCCAACCATGGGAGAGGCTCATAATCCCAAGGCAACTTATGCTGAATACATATGCAAAAAAGATTTTGTGGACAGGGGTCGGGGCAATGGCTGTGGCTTGTTTGGAAAGGGGAGCATACAGACATGTGCCAAGTTTGACTGCACAAAGAAAGCAGAAGGCAGGATCGTGCAGAAGGAAAACGTCCAGTTTGAAGTTGCAGTTTTCATACATGGTTCCACGGAAGCGAGCACCTACCACAATTATCCAGCCCAGCAGTCGCTGAAACATGCCGCCAGATTCGTTATAACGCCCAAAAGTCCCGTCTACACCGCTGAGATGGAGGATTATGGTGCCGTCACACTCGAATGTGAACCCCGATCTGGGGTTGACATGGGGCAATTCTATGTTTTTACCATGAACACAAAAAGCTGGCCTGTTAACAGAGACTGGTTTCATGATCTCAACTTACCATGGACGGGGTCATCAGCGGGGACGTGGCAAAACAAAGAGTCATTGATAGAATTTGAGGAGGCCCACGCCACCAAACAATCAGTGGTGGCTTTGGCATCACAAGAAGGAGCCCTCCATGCAGCATTGGCGGGAGCTATTCCAGTGAAGTACTCTGGAAGCAAATTGGAAATGACCTCAGGTCATCTTAAATGCAGGGTTAAAATGCAGGGTTTGAAGCTGAAAGGAATGACCTACCCGATGTGTAGCAATACATTTTCCCTAGTGAAGAATCCTACCGACACTGGGCATGGCACTGTCGTGGTGGAATTGTCTTATGTAGGTACCGATGGGCCCTGTAGAGTTCCCATATCCATGTCGGCAGATCTGAATGACATGACACCAGTTGGACGCTTGATAACAGTCAACCCATACGTGTCGACCTCCTCCACGGGTGCCAAGATAATGGTGGAAGTGGAACCTCCATTCGGGGATTCATTCATCTTAGTAGGAAGTGGAAAAGGACAGATCAGGTACCAGTGGCATAGAAGTGGGAGCACAATTGGAAAAGCTTTTACGTCAACACTCAAAGGAGCACAAAGGATGGTTGCTTTGGGTGACACTGCATGGGATTTTGGCTCAGTTGGGGGTGTACTCACTTCCATTGGGAAAGGCATTCATCAGGTTTTCGGCTCAGCATTTAAAAGCTTATTTGGAGGAATGTCATGGATTACTCAAGGCATGTTGGGGGCACTGCTATTGTGGATGGGGCTGAATGCAAGGGACAGATCCATTTCTATAACTTTTCTAGCCGTAGAAGGAATCTTAGTCTTCCTGGCAGTAAATGTCAATGCC
>KF557893.1_lq-1_goose
TTCAGCTGTCTGGGGATGCAGAACCGAGACTTTGTTGAGGGAGTGAATGGTGTTGAGTGGATCGATGTCGTTCTGGAAGGAGGCTCATGTGTGACCATCACGGCAAAAGACAGGCCGACCATAGACGTCAAGATGATGAACATGGAGGCTACAGAATTAGCGGTTGTGAGATCTTACTGCTATGAGCCGAAAGTGTCCGACGTGACGACAGTATCCAGATGCCCAACCATGGGAGAGGCTCATAATCCCAAGGCAACTTATGCTGAATACATATGCAAAAAAGATTTTGTGGACAGGGGTTGGGGCAATGGCTGTGGCTTGTTTGGAAAGGGGAGCATACAGACATGTGCCAAGTTTGACTGCACAAAAAAAGCAGAAGGCAGGATTGTGCAGAAGGAAAACGTCCAGTTTGAAGTTGCAGTTTTCATACATGGTTCCACGGAAGCGAGCACCTACCACAATTATTCAGCCCAGCAGTCGCTGAAACATGCCGCTAGATTCGTTATAACGCCCAAAAGTCCCGTCTACACCGCTGAGATGGAGGATTATGGTACCGTCACACTCGAATGTGAACCCCGATCTGGGGTCGACATGGGGCAATTCTATGTCTTTACCATGAACACAAAAAGCTGGCTTGTTAACAGAGACTGGTTTCATGACCTCAACTTACCATGGACAGGGTCATCAGCGGGGACGTGGCAAAACAAAGAGTCATTGATAGAATTTGAGGAGGCCCACGCCACCAAACAATCAGTGGTGGCTTTGGCATCACAAGAAGGAGCCCTCCATGCAGCATTGGCGGGAGCTATTCCAGTGAAGTACTCTGGAAGCAAATTGGAAATGACCTCAGGTCATCTTAAATGCAGGGTTAAAATGCAGGGTTTGAAGCTGAAAGGAATGACCTACCCGATGTGTAGCAATACATTTTCCCTAGTGAAGAATCCTACCGACACTGGGCATGGCACTGTCGTGGTGGAATTGTCTTATGTAGGTACCGATGGGCCCTGTAGAGTTCCCATATCCATGTCGGCAGATCTGAATGACATGACACCAGTTGGACGCTTGATAACAGTCAACCCATACGTGTCGACCTCCTCCACGGGTGCCAAGATAATGGTGAAAATGGAACCTCCATTCGGGGATTCATTCATCTTAGTAGGAAGTGGAAAAGGACAGATTAGGTACCAGTGGCATAGAAGTGGGAGCACAATTGGAAAAGCTTTTACGTCAACACTCAAAGGAGCACAAAGGATGGTTGCTTTGGGTGACACTGCATGGGATTTTGGCTCAGTTGGGGGTGTACTCACTTCCATTGGGAAAGGCATTCATCAGGTTTTCGGCTCAGCATTTAAAAGCTTATTTGGAGGAATGTCATGGATTACTCAAGGCATGTTGGGGGCACTGCTATTGTGGATGGGGCTGAATGCAAGGGGCAGATCCATTTCTATAACTTTTCTTGCCGTAGGAGGAATCTTAGTCTTCCTGGCAGGAAATGTCAATGCC
>KF917539.1_Ntaya_virus
TTCAATTGCTTGGGCATGCAGAACCGTGACTTTGTTGAAGGCGTGAATGGAGTTGAGTGGATTGATGTTGTAATGGAAGGAGGAAGTTGTGTGACTATAACGGCGAAAGACAAACCAACAATTGATGTCAAAATGATGAACATGGAGGCAACTGACTTGGCCCTCGTCCGCTCTTATTGCTATGAACCCAAAATAACCGATGTCAGTACAGAGCCACGCTGCCCAACCATGGGAGAGGCCCACAATACAAAGGCATCCAGTCAAGACTACGTATGTAAGAAAGGATTGACGGACAGAGGATGGGGAAATGGCTGTGGACTGTTTGGAAAAGGAAGCATTCATACATGTGCAAAATTCGAATGCACACATAAAGCTGAAGGGAGGGTAGTGCAGAAAGAAAACATCCAGTTTGAAGTGGCTGTCTTCGTGCATGGCTCGACGGAAGCCGGAACTTATAACAACTACTCTATACAGCAATCACTGAAACATGCTGCGAGATTTGTCATCACACCCAAAGCTCCGGTGCACACAGCAGAGCTGAGTGAGTATGGAACGGTCACTCTGGAATGTGAACCGCGGTCAGGTCTTGATATGAGTCAATTTTATGTGATGACCATGAACATGAAGAGCTGGCTAGTGAACAGAGACTGGTTCCATGATTTAAATCTGCCATGGACCGGTTCAGCAGCAGGAAATTGGCAAAATAGAGAGTCACTAGTTGAATTTGAGGAGGCGCACGCCACCAAGCAATCAGTGGTTGCTTTGGCCTCTCAAGAAGGAGCCCTGCACGCGGCACTGGCCGGAGCAATTCCTGTGAAGTACACAAGCAGCAAGCTGGAAATGACATCAGGACACTTGAAATGTAGGGTAAAATTGCAAGGATTGAAGTTAAAAGGAATGACTTACCCAATGTGCTCTAACAAATTCAGCCTAGCTAGGAATCCCACAGACACGGGGCATGGAACAGTGGTGGTGAAATTGAGCTATGCTGGCTCTGATGGACCATGCAGAATACCAATCTCAATGACAGCAAATCTACAGGACTTGACCCCGATCGGCCGCATGATAACTGTGAACCCATATGTTTCCACATCCTCCACCGGAACGAAAGTGATAGTTGAATTGGAACCACCCTTTGGCGACTCGTTCATCCTAGTTGGTAGTGGAGAAAATCAAATTAAATATCAGTGGCATAAGAGTGGGAGCTCAATTGGTAAAGCATTTGTTTCCACCCTCAAGGGAGCCCAGCGTATGGTGGCACTTGGGGATACTGCCTGGGATTTCGGATCAGTAGGAGGTTTCTTTACCTCTCTTGGAAAAGGAATTCACCAAGTCTTTGGAACAGCATTCAGAAGCTTGTTCGGAGGCATGTCATGGATAACACAGGGACTTCTAGGGATCCTAATGCTTTGGATGGGGCTGAATGCCAGAGACCGGTCAATATCGATCACATTCTTAGCAGTGGGAGGAGTCCTAGTGTTTCTAGCGACCAATGTCAATGCC
>KJ700462.1_GX2013H_duck
TTCAGCTGTCTGGGGATGCAGAACCGAGACTTTGTTGAGGGAGTGAATGGTGTTGAGTGGATCGATGTCGTTCTGGAAGGAGGCTCATGCGTAACTATTACGGCAAAAGACAGGCCGACCATAGACGTCAAGATGATGAACATGGAGGCTACGGAATTAGCGGTTGTGAGATCTTACTGCTATGAGCCGAAAGTGTCGGACGTGACGACAGAATCCAGATGCCCAACCATGGGAGAGGCTCATAATCCCAAGGCAACTTATGCTGAATACATATGCAAAAAAGATTTTGTGGACAGGGGTTGGGGCAATGGCTGTGGCTTGTTTGGAGAGGGGAGCATCCAGACATGTGCCAAGTTTGACTGCACAAAGAAAGCAGAAGGCAGGATCGTGCAGAAGGAAAACGTCCAGTTTGAAGTTGCAGTTTTTATACATGGTTCCACGGAAGCGAGCACCTACCATAATTATTCAGCCCAGCAGTCGCTGAAACATGCCGCTAGATTCGTGATAACGCCCAAAAGTCCCGTCTACACTGCTGAGATGGAGGATTATGGTACCGTCACACTCGAATGCGAACCCCGATCTGGGGTTGACATGGGGCAATTCTATGTCTTCACCATGAATACAAAGAGCTGGCTTGTTAACAGAGACTGGTTTCATGACCTCAACTTACCATGGACAGGGTCATCAGCGGGGACGTGGCAAAACAAAGAGTCATTGATAGAATTTGAGGAGGCCCATGCCACCAAACAATCAGTGGTGGCTTTGGCATCACAAGAAGGAGCCCTCCATGCAGCATTGGCGGGAGCTATTCCAGTGAAGTACTCTGGAAACAAATTGGAAATGACCTCAGGTCATCTTAAATGCAGGGTCAAAATGCAGGGTTTGAAGCTGAAAGGAATGACCTACCCGATGTGTAGCAATACATTTTCCCTAGTGAAGAATCCTACCGACACTGGGCATGGCACTGTCGTGGTGGAATTGTCTTATGCAGGTACCGATGGGCCCTGTAGAGTTCCCATATCCATGTCGGCAGATTTGAATGACATGACACCAGTTGGACGCTTGATAACAGTCAACCCATACGTGTCGACTTCCTCCACGGGTGCCAAGATAATGGTGGAAGTGGAACCTCCATTCGGGGATTCATTTATTTTAGTAGGAAGTGGAAAAGGACAGATTAGGTACCAGTGGCATAGAAGTGGGAGTACAATTGGAAAAGCTTTCACGTCAACACTMAAAGRAKCACAAAGGATGGTTGCTTTGGGTGACACTGCATGGGATTTTGGTTCAGTTGGGGGTGTACTCACTTCCATTGGGAAAGGCATTCATCAGGTCTTCGGCTCAGCATTTAAAAGCTTATTTGGAGGAATGTCATGGATTACTCAAGGCATGTTAGGGGCACTGCTATTGTGGATGGGCCTGAATGCAAGGGACAGATCTATTTCTATGACCTTTCTAGTCGTAGGAGGAATTTTAGTCTTCTTGGCAGTAAATGTCAATGCC
>KJ740747.1_SDLC_duck
TTCAGCTGTCTGGGGATGCAGAACCGAGACTTTGTTGAGGGAGTGAATGGTGTTGAGTGGATCGATGTCGTTCTGGAAGGAGGCTCATGTGTGACCATCACGGCAAAAGACAAGCCGACCATAGACGTCAAGATGATGAACATGGAGGCTACGGAATTAGCGGTTGTGAGATCTTACTGCTATGAGCCGAAAGTGTCGGACGTGACGACAGAATCCAGATGCCCAACCATGGGAGAGGCTCATAATCCCAAGGCAACTTATGCTGAATACATATGCAAAAAAGATTTTGTGGACAGGGGTTGGGGCAATGGCTGTGGCTTGTTTGGAAAGGGGAGCATACAAACATGTGCCAAGTTTGACTGCACAAAGAAAGCAGAAGGCAGGATTGTGCAGAAGGAAAACGTCCAGTTTGAAGTTGCAGTTTTCATACATGGTTCCACGGAAGCGAGCACCTACCACAATTATTCAGCCCAGCAGTCGCTGAAACATGCCGCTAGATTCGTTATAACGCCCAAAAGTCCCGTCTATACCGCCGAGATGGAGGATTATGGTACCGTCACACTCGAATGTGAACCCCGATCTGGGGTTGATATGGGGCAATTCTATGTCTTTACCATGAACACAAAAAGCTGGCTTGTTAACAGAGACTGGTTTCATGATCTCAACTTACCATGGACAGGGTCATCAGCGGGGACGTGGCAAAACAAGGAGTCATTGATAGAATTTGAGGAGGCCCACGCCACCAAACAATCAGTGGTGGCTTTGGCATCACAAGAAGGAGCCCTCCATGCAGCATTGGCGGGAGCTATTCCAGTGAAGTATTCTGGAAGCAAATTGGAAATGACCTCAGGCCATCTTAAATGTAGGGTTAAAATGCAGGGTTTGAAGCTGAAAGGAATGACCTACCCGATGTGTAGTAATACATTTTCCCTAGTGAAGAATCCTACCGACACTGGGCATGGCACTGTCGTGGTGGAATTGTCTTATGCAGGTACCGATGGGCCCTGTAGAGTTCCCATATCCATGTCGGCAGATCTGAATGACATGACACCAGTTGGACGCTTGATAACAGTTAACCCATACGTGTCGACCTCCTCCACGGGCGCCAAGATAATGGTGGAAGTGGAACCTCCATTCGGGGATTCATTCATCTTAGTAGGAAGTGGAAAAGGACAGATCAGGTACCAGTGGCATAGAAGTGGGAGCACAATTGGAAAAGCTTTTACGTCAACACTCAAAGGAGCACAAAGGATGGTTGCTCTGGGTGACACTGCATGGGATTTTGGTTCAGTTGGGGGTGTACTCACTTCTATTGGGAAAGGTATTCATCAGGTTTTCGGCTCAGCATTTAAAAGCTTATTTGGAGGAATGTCATGGATTACTCAAGGCATGTTGGGGGCACTGCTATTGTGGATGGGGCTGAATGCAAGGGACAGATCCATTTCTATGACTTTTCTAGCCGTAGGAGGAATTTTAGTCTTCCTGGCAGTAAATGTCAATGCC
>KJ958533.1_AH2011_duck
TTCAGCTGTCTGGGGATGCAGAACCGAGACTTTGTTGAGGGAGTGAATGGTGTTGAGTGGATCGATGTCGTTCTGGAAGGAGGCTCATGTGTGACCATCACGGCAAAAGACAGGCCGACCATAGACGTCAAGATGATGAACATGGAGGCTACGGAATTAGCGGTTGTGAGATCTTACTGCTATGAACCGAAAGTGTCGGATGTGACGACAGAATCCAGATGCCCAACCATGGGAGAGGCTCATAATCCCAAGGCAACTTACGCTGAATACATATGCAAAAAAGATTTTGTGGACAGGGGTTGGGGCAATGGCTGTGGCTTGTTTGGAAAGGGGAGCATACAGACATGTGCCAAGTTTGACTGCACAAAGAAAGCAGAAGGCAGGATCGTGCAGAAGGAAAACATTCAGTTTGAAGTTGCAGTTTTCATACATGGTTCCACGGAAGCGAGCACCTACCACAATTATTCAGCCCAGCAGTCGCTGAAACATGCCGCTAGATTCGTGATAACGCCCAAAAGTCCCGTCTACACTGCTGAGATGGAGGATTATGGTACCGTCACACTTGAATGTGAACCCCGATCTGGGGTTGACATGGGGCAATTCTATGTCTTTACCATGAACACAAAGAGCTGGCTTGTTAACAGAGACTGGTTTCATGATCTCAACTTACCATGGACAGGGTCATCAGCGGGGACGTGGCAAAACAAAGAGTCATTGATAGAATTTGAGGAGGCCCATGCTACCAAACAATCAGTGGTGGCTTTGGCATCACAAGAAGGAGCCCTCCATGCAGCATTGGCGGGAGCTATTCCAGTGAGGTACTCTGGAAGCAAATTGGAAATGACCTCAGGTCATCTTAAATGCAGGGTTAAAATGCAGGGTTTGAAGCTGAAAGGAATGACCTACCCGATGTGTAGCAACACATTTTCCCTAGTGAAGAATCCTACCGACACTGGGCATGGCACTGTCGTGGTGGAATTGTCTTATGCAGGTACCGATGGGCCTTGTAGAGTTCCCATATCCATGTCGGCAGATCTGAATGACATGACACCAGTTGGACGCTTGATAACAGTCAACCCATACGTGTCGACCTCCTCCACGGGTGCCAAGATAATGGTGGAAGTGGAACCTCCATTCGGGGATTCGTTTATTTTAGTAGGAAGTGGAAAAGGACAGATCAGGTACCAGTGGCATAGAAGTGGGAGCACAATTGGAAAAGCTTTCACGTCAACACTCAAAGGAGCGCAAAGGATGGTTGCTTTGGGTGACACTGCATGGGATTTTGGCTCAGTTGGGGGTGTACTCACTTCCATTGGGAAAGGCATTCATCAGGTTTTTGGCTCAGCATTTAAAAGCTTATTTGGAGGAATGTCATGGATTACTCAAGGCATGTTGGGGGCACTGCTATTGTGGATGGGGCTGAATGCAAGGGACAGATCCATTTCAATGACTTTTCTAGCCGTAGGAGGAATTTTAGTCTTCCTGGCGGTAAATGTCAATGCC
>KM066945.1_SX1_chicken
TTCAGCTGTCTGGGGATGCAGAACCGAGACTTTGTTGAGGGAGTGAATGGTGTTGAGTGGATCGATGTCGTTCTGGAAGGAGGCTCATGTGTGACCATCACGGCAAAAGACAGGCCGACCATAGACGTCAAGATGATGAACATGGAGGCTACAGAATTAGCGGTTGTGAGATCTTACTGCTATGAGCCGAAAGTGTCGGACGTGACGACAGAATCCAGATGCCCAACCATGGGAGAGGCTCATAATCCCAAGGCAACTTATGCTGAATACATATGCAAAAAAGATTTTGTGGACAGGGGTTGGGGCAATGGCTGTGGCTTGTTTGGAAAGGGGAGCATACAGACATGTGCCAAGTTTGACTGCACAAAAAAAGCAGAAGGCAGGATTGTGCAGAAGGAAAACGTCCAGTTTGAAGTTGCAGTTTTCATACATGGTTCCACGGAAGCGAGCACCTACCACAATTATTCAGCCCAGCAGTCGCTGAAACATGCCGCTAGATTCGTTATAACGCCCAAAAGTCCCGTCTACACCGCTGAGATGGAGGATTATGGTACCGTCACACTCGAATGTGAACCCCGATCTGGGGTTGACATGGGGCAATTCTATGTCTTTACCATGAACACAAAAAGCTGGCTTGTTAACAGAGACTGGTTTCATGATCTCAACTTACCATGGACAGGGTCATCAGCGGGGACGTGGCAAAACAAAGAGTCATTGATAGAATTTGAGGAGGCCCACGCCACCAAACAATCAGTGGTGGCTTTGGCATCACAAGAAGGAGCCCTCCATGCAGCATTGGCGGGAGCTATTCCAGTGAAGTACTCTGGAAGCAAATTGGAAATGGCCTCAGGTCATCTTAAATGCAGGGTTAAAATGCAGGGTTTGAAGCTGAAAGGAATGACCCACCCGATGTGTAGCAATACATTTTCCCTAGTGAAGAATCCTACCGACACTGGGCATGGCACTGTCGTGGTGGAATTGTCTTATGTAGGTACCGATGGGCCCTGTAGAGTTCCCATATCCATGTCGGCAGATCTGAATGACATGACACCAGTTGGACGCTTGATAACAGTCAACCCATACGTGTCGACCTCCTCCACGGGTGCCAAGATAATGGTGGAAGTGGAACCTCCATTCGGGGATTCATTCATCTTAGTAGGAAGTGGAAAAGGACAGATCAGGTACCAGTGGCATAGAAGTGGGAGCACAATTGGAAAAGCTTTTACGTCAACACTCAAAGGAGCACAAAGGATGGTTGCTTTGGGTGACACTGCATGGGATTTTGGCTCAGTTGGGGGTGTACTCACTTCCATTGGGAAAGGCATTCATCAGGTTTTCGGCTCAGCATTTAAAAGCTTATTTGGAGGAATGTCATGGATTACTCAAGGCATGTTGGGGGCACTGCTATTGTGGATGGGGCTGAATGCAAGGGACAGATCCATTTCTATAACTTTTCTAGCCGTAGGAGGAATTTTAGTCTTCCTGGCAGTAAATGTCAATGCC
>KM102539.1_AH-F10
TTCAGCTGTCTGGGGATGCAGAACCGAGACTTTGTTGAGGGAGTGAATGGTGTTGAGTGGATCGATGTCGTTCTGGAAGGAGGCTCATGTGTGACCATCACGGCAAAAGACAGGCCGACCATAGACGTCAAGATGATGAACATGGAGGCTACGGAATTAGCGGTTGTGAGATCTTACTGCTATGAGCCGAAAGTGTCGGACGTGACGACAGAATCCAGATGCCCAACCATGGGAGAGGCTCATAATCCCAAGGCAACTTATGCTGAATACATATGCAAAAAAGATTTTGTGGACAGGGGTTGGGGCAATGGCTGTGGCTTGTTTGGAAAGGGGAGTATACAGACATGTGCCAAGTTTGACTGCACAAAGAAAGCAGAAGGCAGGATTGTGCAGAAGGAAAACGTCCAGTTTGAAGTTGCAGTTTTCATACATGGTTCCACGGAAGCGAGCACCTACCACAACTACTCAGCCCAGCAGTCGCTGAAACATGCCGCTAGATTCGTTATAACGCCCAAAAGTCCCGTCTACACCGCTGAGATGGAGGATTATGGTACCGTCACACTCGAATGTGAACCCCGATCTGGGGTTGACATGGGGCAATTCTATGTCTTTACCATGAACACAAAAAGCTGGCTTGTTAATAGAGACTGGTTTCATGATCTCAACTTACCATGGACAGGGTCATCAGCGGGGACGTGGCAAAACAAAGAGTCATTGATAGAATTTGAGGAGGCCCACGCCACCAAACAATCAGTGGTGGCTTTGGCATCACAAGAAGGAGCCCTCCATGCAGCATTGGCGGGAGCTATTCCAGTGAAGTACTCTGGAAGCAAATTGGAAATGACCTCAGGTCATCTTAAATGCAGGGTTAAAATGCAGGGTTTGAAGCTGAAAGGAATGACCTATCCGATGTGTAGCAATACATTTTCCCTAGTGAAGAATCCTACCGACACTGGGCATGGCACTGTCGTGGTGGAATTGTCTTATGCAGGTACCGATGGGCCCTGTAGAGTTCCCATATCCATGTCGGCAGATCTGAATGACATGACACCAGTTGGACGCTTGATAACAGTCAACCCATACGTGTCGACCTCCTCCACGGGTGCCAAGATAATGGTGGAAGTGGAACCTCCATTCGGGGATTCATTCATCTTAGTAGGAAGTGGAAAAGGACAGATCAGGTACCAGTGGCATAGAAGTGGGAGCACAATTGGAAAAGCTTTCACGTCAACACTCAAAGGAGCACAAAGGATGGTTGCTTTGGGTGACACTGCATGGGATTTTGGCTCAGTTGGGGGTGTACTCACTTCCATTGGGAAAGGCATTCATCAGGTTTTCGGCTCAGCATTTAAAAGCTTATTTGGAGGAATGTCATGGATTACTCAAGGCATGTTGGGGGCACTGCTATTGTGGATGGGGCTGAATGCAAGGGACAGATCCATTTCTATGACTTTTCTAGCCGTAGGAGGAATTTTAGTCTTTCTGGCAGTAAATGTCAATGCC
>KM275941.1_GX2013G_duck
TTCAGCTGTCTGGGGATGCAGAACCGAGACTTTGTTGAGGGAGTGAATGGTGTTGAGTGGATCGATGTCGTTCTGGAAGGAGGCTCATGCGTAACTATTACGGCAAAAGACAGGCCGACCATAGACGTCAAGATGATGAACATGGAGGCTACGGAATTAGCGGTTGTGAGATCTTACTGCTATGAGCCGAAAGTGTCGGACGTGACGACAGAATCCAGATGCCCAACCATGGGAGAGGCTCATAATCCCAAGGCAACTTATGCTGAATACATATGCAAAAAAGATTTTATGGACAGGGGTTGGGGCAATGGCTGTGGCTTGTTTGGAAAGGGGAGCATCCAGACATGTGCCAAGTTTGACTGCACAAAGAAAGCAGAAGGCAGGATCGTGCAGAAGGAAAACGTCCAGTTTGAAGTTGCAGTTTTTATACATGGTTCCACGGAAGCGAGCACCTACCATAATTATTCAGCCCAGCAGTCGCTGAAACATGCCGCTAGATTCGTGATAACGCCCAAAAGTCCCGTCTACACTGCTGAGATGGAGGATTATGGTACCGTCACACTCGAATGCGAACCCCGATCTGGGGTTGACATGGGGCAATTCTATGTCTTCACCATGAATACAAAGAGCTGGCTTGTTAACAGAGACTGGTTTCATGACCTCAACTTACCATGGACAGGGTCATCAGCGGGGACGTGGCAAAACAAAGAGTCATTGATAGAATTTGAGGAGGCCCATGCCACCAAACAATCAGTGGTGGCTTTGGCATCACAAGAAGGAGCCCTCCATGCAGCATTGGCGGGAGCTATTCCAGTGAAGTACTCTGGAAACAAATTGGAAATGACCTCAGGTCATCTTAAATGCAGGGTCAAAATGCAGGGTTTGAAGCTGAAAGGAATGACCTACCCGATGTGCAGCAATACATTTTCCCTAGTGAAGAATCCTACCGACACTGGGCATGGCACTGTCGTGGTGGAATTGTCTTATGCAGGTACCGATGGGCCCTGTAGAGTTCCCATATCCATGTCGGCAGATTTGAATGACATGACACCAGTTGGACGCTTGATAACAGTCAACCCATACGTGTCGACTTCCTCCACGGGTGCCAAGATAATGGTGGAAGTGGAACCTCCATTCGGGGATTCATTTATTTTAGTAGGAAGTGGAAAAGGACAGATTAGGTACCAGTGGCATAGAAGTGGGAGTACAATTGGAAAAGCTTTCACGTCAACACTCAAAGGAGCACAAAGGATGGTTGCTTTGGGTGACACTGCATGGGATTTTGGTTCAGTTGGGGGTGTACTCACTTCCATTGGGAAAGGCATTCATCAGGTCTTCGGCTCAGCATTTAAAAGCTTATTTGGAGGAATGTCATGGATTACTCAAGGCATGTTAGGGGCACTGCTATTGTGGATGGGCCTGAATGCAAGGGACAGATCTATTTCTATGACCTTTCTAGTCGTAGGAGGAATTTTAGTCTTCTTGGCAGTAAATGTCAATGCC
>KP096415.1_DTMUV/CH/2014_duck
TTCAGCTGTCTGGGGATGCAGAACCGAGACTTTGTTGAGGGAGTGAATGGTGTTGAGTGGATCGATGTCGTTCTGGAAGGAGGCTCATGTGTGACCATCACGGCAAAAGACAGGCCGACCATAGACGTCAAGATGATGAACATGGAGGCTACGGAGTTAGCGGTTGTGAGATCTTACTGCTATGAGCCGAAAGTGTCGGACGTGACGACAGAATCCAGATGCCCAACCATGGGAGAGGCTCATAATCCCAAGGCAACTTATGCTGAATACATATGCAAAAAAGATTTTGTGGACAGGGGTTGGGGCAATGGCTGTGGTTTGTTTGGAAAGGGGAGCATACAGACATGTGCCAAGTTTGACTGCACAAAGAAAGCAGAAGGCAGGATCGTGCAGAAGGAAAACGTCCAGTTTGAAGTTGCAGTTTTCATACATGGTTCCACGGAAGCGAGCACCTACCACAATTATTCAGCCCAGCAGTCGCTGAAACATGCCGCCAGATTCGTTATAACGCCCAAAAGTCCCGTCTACACCGCTGAGATGGAGGATTATGGTACCGTCACACTCGAATGTGAACCCCGATCTGGGGTTGACATGGGGCAATTCTATGTCTTTACCATGAACACAAAAAGCTGGCTTGTTAACAGAGACTGGTTTCATGATCTCAGCTTACCATGGACAGGGTCATCAGCGGGGACGTGGCAAAACAAAGAGTCATTGATAGAATTTGAGGAGGCCCACGCCACCAAACAATCAGTGGTGGCTTTGGCATCACAAGAAGGAGCCCTCCATGCAGCATTGGCGGGAGCTATTCCAGTGAAGTACTCTGGAAGCAAATTGGAAATGACCTCAGGTCATCTTAAATGCAGGGTTAAAATGCAGGGTTTGAAGCTGAAAGGAATGACCTACCCGATGTGTAGCAATACATTTTCCCTAGTGAAGAATCCTACCGACACTGGGCATGGCACTGTCGTGGTGGAATTGTCTTATGCAGGTACCGATGGGCCCTGTAGAGTTCCCATATCCATGTCGGCAGATTTGAATGACATGACACCAGTTGGACGCTTGATAACAGTCAACCCATACGTGTCGACCTCCTCCACGGGTGCCAAGATAATGGTGGAAGTGGAACCTCCATTCGGGGATTCATTCATCTTAGTAGGAAGTGGAAAAGGACAGATCAGGTACCAGTGGCATAGAAGTGGGAGCACAATTGGAAAAGCTTTTACGTCAACACTCAAAGGAGCACAAAGGATGGTTGCTTTGGGTGACACTGCATGGGATTTTGGCTCAGTTGGGGGTGTACTCACTTCCATTGGGAAAGGCATTCATCAGGTTTTCGGCTCAGCATTTAAAAGCTTATTTGGAGGAATGTCATGGATTACTCAAGGCATGTTGGGAGCACTGCTATTGTGGATGGGGCTGAATGCAAGGGACAGATCCATTTCTATGACTTTTCTAGCCGTAGGAGGAATTTTAGTCTTCCTGGCAGTAAATGTCAATGCC
>KP742476.1_TMUV-SH001_duck
TTCAGCTGTCTGGGGATGCAGAACCGAGACTTCGTTGAGGGAGTGAATGGTGTTGAGTGGATCGATGTCGTTCTGGAAGGAGGTTCATGTGTGACCATTACGGCAAAAGACAGGCCGACCATAGACATCAAGATGATGAATATGGAGGCTACGGAATTAGCGGTTGTGAGATCTTACTGCTATGAGCCGAAAGTGTCGGACGTGACGACAGAATCCAGATGCCCAACCATGGGAGAGGCTCACAATCCCAAGGCAACTTATGCTGAATACATATGCAAAAAAGATTTTGTGGACAGGGGTTGGGGCAATGGCTGTGGCTTGTTTGGGAAGGGGAGCATACAGACATGTGCCAAGTTTGACTGCACAAAGAAAGCAGAAGGCAGGATCGTGCAGAAGGAAAATGTCCAGTTTGAAGTTGCAGTTTTCATACATGGTTCCACGGAAGCGAGCACCTACCACAATTATTCAGTCCAGCAGTCGCTGAAACATGCCGCTAGATTCGTTATAACGCCCAAAAGTCCCGTTTACACTGCTGAGATGGAGGATTATGGTACCGTCACACTCGAATGTGAACCCCGATCTGGGGTTGACATGGGGCAATTCTATGTCTTTACCATGAACACAAAAAGCTGGCTTGTTAACAGAGACTGGTTTCATGATCTCAACTTACCATGGACAGGGTCATCAGCGGGGACGTGGCAAAACAAAGAGTCATTGATAGAATTTGAGGAGGCCCACGCCACCAAACAATCAGTGGTGGCTTTGGCATCACAAGAAGGAGCCCTCCATGCAGCATTGGCGGGAGCTATTCCAGTGAAGTACTCTGGAAGCAAATTGGAAATGACCTCAGGTCATCTTAAATGCAGGGTTAAAATGCAGGGTTTGAAGCTGAAAGGAATGACCTACCCGATGTGTGGCAATACATTTTCGCTAGTGAAGAATCCTACCGACACTGGGCATGGCACTGTCGTGGTGGAATTGTCTTATGCAGGTACTGATGGGCCCTGTAGAGTTCCTATATCCATGTCGGCAGATCTGAATGACATGACACCAGTTGGACGCCTGATAACAGTCAACCCATACGTGTCGACCTCCTCCACGGGTGCCAAGATAATGGTGGAAGTGGAACCTCCATTCGGGGATTCATTCATCTTAGTAGGAAGTGGAAAAGGACAGATCAGGTACCAGTGGCATAGAAGTGGGAGCACAATTGGAAAAGCTTTTACGTCAACACTCAAAGGAGCACAAAGGATGGTTGCTTTGGGTGACACTGCATGGGATTTTGGCTCAGTTGGGGGTGTACTCACTTCCATTGGGAAAGGCATTCATCAGGTTTTCGGCTCAGCATTCAAAAGCTTATTTGGAGGGATGTCATGGATCACTCAAGGCATGTTGGGGGCACTGCTATTGTGGATGGGGCTGAATGCAAGGGACAGATCCATTTCTATGACTTTTCTAGCAGTAGGAGGAATTTTAGTCTTTCTGGCAGTAAATGTCAATGCT
>KP861859.1_GX2013C_duck
TTCAGCTGTCTGGGGATGCAGAGCCGAGACTTTGTTGAGGGAGTGAATGGTGTTGAGTGGATCGATGTCGTTCTGGAAGGAGGCTCATGCGTAACTATTACGGCAAAAGACAGGCCGACCATAGACGTCAAGATGATGAACATGGAGGCTACGGAATTAGCGGTTGTGAGATCTTACTGCTATGAGCCGAAAGTGTCGGACGTGACGACAGAATCCAGATGCCCAACCATGGGAGAGGCTCATAATCCCAAGGCAACTTATGCTGAATACATATGCAAAAAAGATTTTGTGGACAGGGGTTGGGGCAATGGCTGTGGCTTGTTTGGAAAGGGGAGCATCCAGACATGTGCCAAGTTTGACTGCACAAAGAAAGCAGAAGGCAGGATCGTGCAGAAGGAAAACGTCCAGTTTGAAGTTGCAGTTTTTATACATGGTTCTACGGAAGCGAGCACCTACCATGATTATTCAGCCCAGCAGTCGCTGAAACATGCCGCTAGATTCGTGATAACGCCCAAAAGTCCCGTCTACACTGCTGAGATGGAGGATTATGGTACCGTCACACTCGAATGCGAACCCCGATCTGGGGTTGACATGGGGCAATTCTATGTCTTCACCATGAATACAAAGAGCTGGCTTGTTAACAGAGACTGGTTTCGTGACCTCAACTTACCATGGACAGGGTCATCAGCGGGGACGTGGCAAAACAAAGAGTCATTGATAGAATTTGAGGAGGCCCATGCCACCAAACAATCAGTGGTGGCTTTGGCATCACAAGAAGGAGCCCTCCATGCAGCATTGGCGGGAGCTATTCCAGTGAAGTACTCTGGAAACAAATTGGAAATGACCTCAGGTCATCTTAAATGCAGGGTCAAAATGCAGGGTTTGAAGCTGAAAGGAATGACCTACCCGATGTGTAGCAATACATTTTCCCTAGTGAAGAATCCTACCGACACTGGACATGGCACTGTCGTGGTGGAATTGTCTTATGCAGGTACCGATGGGCCCTGTAGAGTTCCCATATCCATGTCGGCAGATTTGAATGACATGACACCAGTTGGACGCTTGATAACAGTCAACCCATACGTGTCGACTTCCCCCACGGGTGCCAAGATAATGGTGGAAGTGGAACCTCCATTCGGGGATTCATTTATTTTAGTAGGAAGTGGAAAAGGACAGATTAGGTACCAGTGGCATAGAAGTGGGAGTACAATTGGAAAAGCTTTCACGTCAACACTCAAAGGAGCACAAAGGATGGTTGCTTTGGGTGACACTGCATGGGATTTTGGTTCAGTTGGGGGTGTACTCACTTCCATTGGGAAAGGCATTCATCAGGTCTTCGGCTCAGCATTTAAAAGCTTATTTGGAGGAATGTCATGGATTACTCAAGGCATGTTAGGGGCACTGCTATTGTGGATGGGCCTGAATGCAAGGGACAGATCTATTTCTATGACCTTTCTAGTCGTAGGAGGAATTTTAGTCTTCTTGGCAGTAAATGTCAATGCC
>KR061333.1_DK/TH/CU-1_duck
TTCAGCTGTCTGGGGATGCAGAACCGAGACTTTGTTGAGGGAGTGAATGGTGTTGAGTGGATCGATGTCGTTCTGGAAGGAGGCTCATGCGTGACTATTACGGCAAAAGACAGGCCGACCATAGACGTCAAGATGATGAACATGGAGGCTACGGAATTAGCGGTTGTGAGATCTTACTGCTATGAGCCGAAAGTGTCGGACGTGACGACAGAATCCAGATGCCCAACCATGGGAGAGGCTCATAATCCCAAGGCAACTTATGCTGAATACATATGCAAAAAAGATTTTGTGGACAGGGGTTGGGGCAATGGCTGTGGCTTGTTTGGAAAGGGGAGCATACAGACATGTGCCAAGTTTGACTGCTCAAAGAAAGCAGAAGGCAGGATTGTGCAGAAGGAAAACGTCCAGTTTGAAGTTGCAGTTTTTATACATGGTTCCACGGAAGCGAGCACCTACCATAATTATTCAGCCCAGCAGTCGCTGAAACATGCAGCTAGATTCGTGATAACGCCCAAAAGTCCCGTCTACACTGCTGAGATGGAGGATTATGGAACCGTCACACTCGAATGTGAACCCCGATCCGGGGTTGACATGGGGCAATTCTATGTCTTCACCATGAATACAAAGAGCTGGCTTGTTAACAGAGACTGGTTTCATGACCTCAACTTACCATGGACAGGGTCATCAGCGGGGACGTGGCAAAATAAAGAGTCATTGATAGAATTTGAGGAGGCCCATGCTACCAAACAATCAGTGGTGGCTTTGGCATCACAAGAAGGAGCCCTCCATGCAGCATTGGCGGGAGCTATTCCAGTGAAGTACTCTGGAAACAAACTGGAAATGACCTCAGGTCATCTTAAATGCAGGGTCAAAATGCAGGGTTTGAAGCTGAAAGGAATGACCTACCCGATGTGTAGCAATACATTTTCCCTAGTGAAGAATCCTACTGACACTGGGCATGGCACTGTCGTGGTGGAATTGTCTTATGCAGGTACCGATGGGCCCTGTAGAGTTCCCATATCCATGTCGGCAGATCTGAATGACATGACACCAGTTGGACGCTTGATAACAGTCAACCCATACGTGTCGACTTCCTCCACGGGTGCCAAGATAATGGTGGAAGTGGAACCTCCATTCGGGGATTCATTTATTTTAGTAGGAAGTGGAAAAGGACAGATCAGGTACCAGTGGCATAGAAGTGGGAGTACAATTGGAAAAGCTTTCACGTCAACACTCAAAGGAGCACAAAGGATGGTTGCTTTGGGTGACACTGCATGGGATTTTGGCTCAGTTGGGGGTGTACTCACTTCCATTGGGAAAGGCATTCATCAGGTCTTCGGCTCAGCATTTAAAAGCTTGTTTGGAGGAATGTCATGGATTACTCAAGGCATGTTGGGGGCACTGCTATTGTGGATGGGGCTGAATGCAAGGGACAGATCCATTTCTATGACTTTCCTAGCCGTAGGAGGAATTTTAGTCTTTCTGGCAGTAAACGTCAATGCC
>KR869106.1_JS06_chicken
TTCAGCTGTCTGGGGATGCAGAACCGAGACTTTGTTGAGGGAGTGAATGGTGTTGAGTGGATCGATGTCGTTCTGGAAGGAGGCCCATGTGTGACCATCACGGCAAAAGACAGGCCGACCATAGACGTCAAGATGATGAACATGGAGGCTACGGAATTAGCGGTTGTGAGATCTTACTGCTATGAACCGAAAGTGTCGGACGTGACGACAGAATCCAGATGCCCAACCATGGGAGAGGCTCATAATCCCAAGGCAACTTATGCTGAATACATATGCAAAAAAGATTTTGTGGACAGGGGTTGGGGCAATGGCTGTGGCTTGTTTGGAAAGGGGAGCATACAGACATGTGCCAAGTTTGACTGCACAAAAAAAGCAGAAGGCAGGATTGTGCAGAAGGAAAACGTCCAGTTTGAAGTTGCAGTTTTCATACATGGTTCCACGGAAGCGAGCACCTACCACAATTATTCAGCCCAGCAGTCGCTGAAACATGCCGCTAGATTCGTTATAACGCCCAAAAGTCCCGTCTACACCGCTGAGATGGAGGATTATGGTACCGTCACACTCGAATGTGAACCCCGATCTGGGGTTGACATGGGGCAATTCTATGTCTTTACCATGAACACAAAAAGCTGGCTTGTTAACAGAGACTGGTTTCATGATCTCAACTTACCATGGACAGGGTCATCAGCGGGGACGTGGCAAAACAAAGAGTCATTGATAGAATTTGAGGAGGCCCACGCCACCAAACAATCAGTGGTGGCTTTGGCATCACAAGAAGGAGCCCTCCATGCAGCATTGGCGGGAGCTATTCCAGTGAAGTACTCTGGAAGCAAATTGGAAATGACCTCAGGTCATCTTAAATGTAGGGTTAAAATGCAGGGTTTGAAGCTGAAAGGAATGACCCACCCGATGTGTAGCAATACATTTTCCCTAGTGAAGAATCCTACCGACACTGGGCATGGCACTGTCGTGGTGGAATTGTCTTATGTAGGTACCGATGGGCCCTGTAGAGTTCCCATATCCATGTCGGCAGATCTGAATGACATGACACCAGTTGGACGCTTGATAACAGTCAACCCATACGTGTCGACCTCCTCCAAGGGTGCCAAGATAATGGTGGAAGTGGAACCTCCATTCGGGGATTCATTCATCTTAGTAGGAAGTGGAAAAGGACAGATCAGGTACCAGTGGCATAGAAGTGGGAGCACAATTGGAAAAGCTTTTACGTCAACACTCAAAGGAGCACAAAGGATGGTTGCTTTGGGTGACACTGCATGGGATTTTGGCTCAGTCGGGGGTGTACTCACTTCCATTGGGAAAGGCATTCATCAGGTTTTCGGCTCAGCATTTAAAAGCTTATTTGGAGGAATGTCATGGATTACTCAAGGCATGTTGGGGGCACTGCTATTGTGGATGGGGCTGAATGCAAGGGACAGATCCATTTCTATAACTTTTCTAGCCGTAGGAGGAATTTTAGTCTTCCTGGCAGTAAATGTCAATGCC
>KT159713.1_GDHD2014-3_duck
TTCAGCTGTCTGGGAATGCAGAACCGAGACTTTGTTGAGGGAGTGAATGGTGTTGAGTGGATCGATGTCGTTCTGGAAGGAGGCTCATGTGTGACAATCACGGCAAAAGACAGGCCGACCATAGACGTCAAGATGATGAACATGGAGGCTACGGAATTAGCGGTTGTGAGATCTTACTGCTATGAGCCGAAAGTGTCGGACGTGACGACAGAATCCAGATGCCCAACCATGGGAGAGGCTCATAATCCCAAGGCAACTTATGCTGAATACATATGCAAAAAAGATTTTGTGGACAGGGGTTGGGGCAATGGCTGTGGCTTGTTTGGAAAGGGGAGCATACAGACATGTGCCAAGTTTGACTGCACAAAGAAAGCAGAAGGCAGGATCGTGCAGAAGGAAAACGTCCAGTTTGAAGTTGCAGTTTTCATACATGGTTCCACTGAAGCGAGCACCTACCACAATTATTCAGCCCAGCAGTCGCTGAAACATGCTGCCAGATTCGTTATAACGCCCAAAAGTCCCGTCTACACCGCTGAGATGGAGGATTATGGTACCGTCACACTCGAATGTGAACCCCGATCTGGGGTTGACATGGGGCAATTTTATGTTTTTACCATGAACACAAAAAGCTGGCTTGTTAACAGAGACTGGTTTCATGATCTCAACTTACCATGGACAGGGTCATCAGCGGGGACGTGGCAAAACAAAGAGTCATTGATAGAATTTGAGGAGGCCCACGCCACCAAACAATCAGTGGTGGCTTTGGCATCACAAGAAGGAGCCCTCCATGCAGCATTGGCGGGAGCTATTCCAGTGAAGTACTCTGGAAGCAAATTGGAAATGACCTCAGGTCATCTCAAATGCAGGGTTAAAATGCAGGGTTTGAAGCTGAAAGGAATGACCTACCCGATGTGTAGTAACACATTTTCCCTAGTGAAGAATCCTACCGACACTGGGCATGGCACTGTTGTGGTGGAATTGTCTTATGCAGGTACTGATGGGCCCTGTAGAGTTCCTATATCCATGTCGGCAGATCTGAATGACATGACACCAGTTGGACGCTTGATAACAGTCAACCCATACGTGTCGACCTCCTCCACGGGTGCCAAGATAATGGTGGAAGTGGAACCTCCATTCGGGGATTCATTCATCTTAGTAGGAAGTGGAAAAGGACAGATCAGGTACCAGTGGCATAGAAGTGGGAGCACAATTGGAAAAGCTTTTACGTCAACACTCAAAGGAGCACAAAGGATGGTTGCTTTGGGTGATACTGCATGGGATTTCGGCTCGGTTGGGGGTGTACTCACTTCCATTGGGAAAGGCATTCATCAGGTTTTCGGCTCAGCATTTAAAAGCTTATTTGGAGGAATGTCATGGATTACTCAAGGCATGTTGGGGGCACTGCTACTGTGGATGGGGCTGAATGCAAGGGACAGATCCATTTCTATCACTTTTCTAGCCGTAGGAGGAATTTTAGTTTTCCTGGCAGTAAATGTCAATGCC
>KT607935.1_YN12115_mosquito
TTCAACTGCCTGGGGATGCAAAACCGAGACTTTGTTGAGGGAGTGAATGGCGTTGAGTGGATTGATGTTGTTCTGGAAGGAGGGTCATGTGTGACCATCACAGCGAAAGACAGGCCGACGATAGACGTCAAGATGATGAACATGGAGGCTACGGAACTGGCGGTTGTAAGATCCTACTGCTATGAACCGAAAGTGTCAGATGTGACGACAGAACCCAGATGCCCAACTATGGGGGAAGCTCACAACCCCAAGGCAACTTATGCTGACTATATATGCAAAAAAGACTTTGTAGACAGGGGTTGGGGCAATGGCTGTGGCTTGTTTGGAAAGGGAAGCATACAGACATGTGCCAAGTTTGACTGCACAAAGAAAGCAGAAGGCAGGATTGTGCAGAAGGAAAACGTCCAATTTGAAGTGGCAGTTTTCATACATGGCTCCACGGAGGTAAGCACCTACCACAATTATTCAGTTCAGCAGTCGCTAAAACATGCAGCTAGATTTGTGATAACACCAAAAAGTCCTGTCTACACTGCTGAGTTGGAAGATTATGGTGCCGTCACACTCGAATGTGAACCCCGATCTGGAGTTGACATGGGGCAATTTTATGTCTTCACTATGAACACGAAGAGCTGGCTTGTTAACAGAGACTGGTTTCATGACCTCAATTTACCATGGACAGGGTCATCAGCGGGAACGTGGCAAAACAGAGAGTCATTGATAGAATTCGAGGAAGCCCATGCCACCAAACAATCGGTAGTGGCCTTGGCATCACAAGAAGGAGCCCTTCATGCGGCATTGGCGGGAGCCATTCCAGTGAAGTACTCTGGAAGCAAGCTGGAAATGACTTCAGGCCATCTTAAATGCAGGGTTAAAATGCAGGGTTTGAAGCTGAAAGGAATGACCTACCCGATGTGCAGCAACACATTCTCCCTGGCGAAGAATCCTACTGACACTGGACATGGCACGGTTGTGGTGGAATTGTCTTATGCAGGTTCCGATGGGCCCTGCAGAGTTCCTATATCCATGTCGGCAGACTTGAATGATATGACACCAGTTGGACGCCTGATAACAGTCAACCCATACGTGTCAACATCATCCACGGGTGCCAAGATTATGGTAGAGGTGGAACCTCCATTCGGAGATTCATTCATTCTAGTGGGAAGTGGAAAAGGACAGATCAGGTACCAGTGGCATAGAAGTGGGAGCACAATTGGAAAAGCCTTCACGTCAACACTTAAAGGAGCACAAAGGATGGTTGCCTTGGGTGACACAGCATGGGATTTTGGCTCCGTTGGAGGTGTGCTGACTTCCATCGGGAAAGGCATTCATCAGGTTTTTGGCTCAGCATTTAAAAGCTTATTTGGAGGAATGTCATGGATTACTCAAGGTATGTTGGGGGCGTTGCTATTGTGGATGGGGCTAAATGCAAGGGACAGATCCATCTCTATGACTTTTTTAGCCGTGGGAGGAATTTTAGTCTTCCTAGCGATAAATGTCAATGCC
>KT607936.1_YN12193_mosquito
TTCAACTGCCTGGGAATGCAAAACCGAGACTTTGTTGAAGGAGTGAATGGCGTTGAGTGGATTGATGTTGTTCTGGAAGGAGGTTCATGTGTGACCATCACGGCGAAAGACAGGCCAACGATAGACGTCAAGATGATGAACATGGAGGCCACGGAATTGGCAGTTGTAAGATCTTACTGCTATGAACCGAAAGTGTCAGATGTGTCGACAGAACCTAGATGCCCGACTATGGGGGAAGCTCACAACCCCAAAGCAACTTATGCTGACTACGTATGCAAAAAAGATTTTGTAGACAGGGGTTGGGGCAATGGCTGTGGCTTGTTTGGAAAGGGAAGCATACAAACATGCGCCAAGTTCGATTGTACAAAGAAAGCAGAAGGCAGGATTGTGCAGAAGGAAAACATCCAATTTGAAGTGGCAGTCTTCATACATGGCTCCACGGAGACAAACACCTACCACAATTATTCAGTTCAGCAGTCGCTAAAACATGCAGCCAGATTTGTGATAACACCAAAGAGCCCTGTCTACACGGCTGAGTTGGAAGATTATGGTGCTGTCACACTCGAATGTGAACCCCGATCTGGAGTTGACATGGGGCAGTTTTATGTCTTTACCATGAACACGAAGAGTTGGCTTGTCAACAGAGATTGGTTTCATGACCTCAATTTACCATGGACAGGGTCATCAGCCGGAACGTGGCAAAACAGAGAGTCATTAATAGAATTCGAGGAAGCCCACGCCACCAAACAATCGGTAGTAGCTTTGGCATCACAAGAAGGAGCCCTTCATGCGGCATTGGCGGGAGCCATTCCAGTGAAGTACTCTGGAAGTAAGCTGGAAATGACTTCAGGCCATCTTAAATGCAGGGTGAAAATGCAAGGTTTGAAGCTGAAGGGAATGACCTACCCGATGTGCAGCAACACATTTTCCCTGGCAAAGAATCCAACTGACACTGGACATGGCACAGTCGTGGTGGAATTGTCTTATGCAGGTTCCGATGGGCCCTGCAGAGTTCCCATATCCATGTCAGCAGACTTGAATGATATGACACCAGTTGGACGTCTGATAACAGTCAACCCGTACGTGTCAACTCCATCCACGGGTGCCAAGGTCATGGTAGAGGTGGAACCTCCATTCGGAGATTCATTCATTCTAGTGGGGAGTGGAAAAGAACAGATCAAGTACCAGTGGCATAGAAGTGGGAGTACAATTGGAAAAGCCTTCACGTCAACACTTAAAGGAGCACAAAGGATGGTTGCCTTGGGTGATACAGCATGGGATTTTGGCTCCGTCGGGGGCGTGCTGACTTCCATCGGAAAAGGCATTCATCAGGTTTTTGGCTCAGCGTTTAAAAGCTTATTTGGAGGGATGTCATGGATCACTCAAGGTATGTTGGGGGTGCTGCTACTGTGGATGGGGCTAAATGCAAGGGACAGATCTATTTCCATGACTTTTTTAGCCGTGGGAGGAATTTTACTCTTTCTGGCAGTGAATGTCAATGCC
>KT824876.1_GDLH01_duck
TTCAGCTGTCTGGGGATGCAGAACCGAGACTTTGTTGAGGGAGTAAATGGTGTTGAGTGGATCGATGTCGTTCTGGAAGGAGGCTCATGTGTGACCATCACGGCAAAAGACAGGCCGACCATAGACGTCAAGATGATGAACATGGAGGCTACGGAATTAGCGGTTGTGAGATCTTACTGCTATGAGCCGAAAGTGTCGGACGTGACGACAGAATCCAGATGCCCAACCATGGGAGAGGCTCATAATCCCAAGGCAACTTATGCTGAATACATATGCAAAAAAGATTTTGTGGACAGGGGTTGGGGCAATGGCTGTGGCTTGTTTGGAAAGGGGAGCATACAGACATGTGCCAAGTTTGACTGCACAAAGAAAGCAGAAGGCAGGATTGTGCAGAAGGAAAACGTCCAGTTTGAAGTTGCAGTTTTCATACATGGTTCCACGGAAGCGAGCACCTACCACAATTATTCAGCCCAGCAGTCGCTGAAACATGCCGCTAGATTCGTTATAACGCCCAAAAGTCCCGTCTACACCGCTGAGATGGAGGATTATGGTACCGTCACACTCGAATGTGAACCCCGATCTGGGGCTGACATGGGGCAATTCTATGTCTTTACCATGAACAAAAAAAGCTGGCTTGTTAACAGAGACTGGTTTCATGATCTCAACTTACCATGGACAGGGTCATCAGCGGGGACGTGGCAAAACAAAGAGTCATTGATAGAATTTGAGGAGGCCCACGCCACCAAACAATCAGTGGTGGCTTTGGCATCACAAGAAGGAGCCCTCCATGCAGCATTGGCGGGAGCTATTCCAGTGAAGTACTCTGGAAGCAAATTGGAAATGACCTCAGGTCATCTTAAATGCAGGGTTAAAATGCAGGGTCTGAAGCTGAAAGGAATGACCTACCCGATGTGTAGCAATACATTTTCCCTAGTGAAGAATCCTACCGACACTGGGCATGGCACTGTCGTGGTGGAATTGTCTTATGCAGGTACCGATGGGCCCTGTAGAGTTCCCATATCCATGTCGGCAGATCTGAATGACATGACACCAGTTGGACGCTTGATAACAGTCAACCCATACGTGTCGACCTCCTCCACGGGTGCCAAGATAATGGTGGAAGTGGAACCTCCATTCGGGGATTCATTCATCTTAGTAGGAAGTGGAAAAGGACAGATCAGGTACCAGTGGCATAGAAGTGGGAGCACAATTGGAAAAGCTTTTACGTCAACACTCAAAGGAGCACAAAGGATGGTTGCTTTGGGTGACACTGCATGGGATTTTGGCTCAGTTGGGGGTGTACTCACTTCCATTGGGAAAGGCATTCATCAGGTTTTCGGCTCAGCATTTAAAAGCCTATTTGGAGGAATGTCATGGATTACTCAAGGCATGTTGGGGGCACTGCTATTGTGGATGGGGCTGAATGCAAGGGACAGATCCATTTCTATGACTTTTCTAGCCGTAGGAGGAATTTTAGTCTTCCTGGCAGTAAATGTCAATGCT
>KT876991.1_PS_duck
TTCAGCTGTCTGGGGATGCAGAACCGAGACTTTGTTGAGGGAGTGAATGGTGTTGAGTGGATCGATGTCGTTCTGGAAGGAGGCTCATGTGTGACCATCACGGCAAAAGACAGGCCGACCATAGACGTCAAGATGATGAACATGGAGGCTACGGAATTAGCGGTTGTGAGATCTTACTGCTATGAGCCGAAAGTGTCAGACGTGACGACAGAATCCAGATGCCCAACCATGGGAGAGGCTCATAATCCCAAGGCAACTTATGCTGAATACATATGCAAAAAAGATTTTGTGGACAGGGGTTGGGGCAATGGCTGTGGCTTGTTTGGAAAGGGGAGCATACAGACATGTGCCAAGTTTGACTGCACAAAGAAAGCAGAAGGCAGGATCGTGCAGAAGGAGAACGTCCAGTTTGAAGTTGCAGTTTTCATACATGGTTCCACGGAAGCGAGCACCTACCACAATTACTCAGCCCAGCAGTCGCTGAAACATGCCGCTAGATTCGTTATAACGCCCAAAAGTCCCGTCTACACCGCTGAGATGGAGGATTATGGTACCGTCACACTCGAATGTGAACCCCGATCTGGGGTTGACATGGGGCAATTCTACGTCTTTACCATGAACACAAAAAGCTGGCTTGTTAACAGAGACTGGTTTCATGATCTCAACTTACCATGGACAGGGTCATCAGCGGGGACGTGGCAAAACAAAGAGTCATTGATAGAATTTGAGGAGGCCCACGCCACCAAACAATCAGTGGTGGCTTTGGCATCACAAGAAGGAGCCCTCCATGCAGCATTGGCGGGAGCTATTCCAGTGAAGTACTCTGGAAGCAAATTGGAAATGACCTCAGGTCATCTTAAATGCAGGGTTAAAATGCAGGGTTTGAAGCTGAAAGGAATGACCTACCCGAGGTGTAGCAACACATTTTCCCTAGTGAAGAATCCTACCGACACTGGGCATGGCACTGTCGTGGTGGAATTGTCTTATGCAGGTACCGATGGGCCCTGTAGAGTTCCCATATCCATGTCGGCAGATCTGAATGACATGACACCAGTTGGACGCTTGATAACAGTCAACCCATACGTGTCGACCTCCTCCACGGGTGCCAAGATAATGGTGGAAGTGGAACCTCCATTCGGGGATTCATTCATCTTAGTAGGAAGTGGAAAAGGACAGATCAGGTACCAGTGGCATAGAAGTGGGAGCACAATTGGAAAAGCTTTTACGTCAACACTCAAAGGAGCACAAAGGATGGTTGCTTTGGGTGACACTGCATGGGATTTTGGCTCAGTTGGGGGTGTACTCACTTCCATTGGGAAAGGCATTCATCAGGTTTTCGGCTCAGCATTTAAAAGCTTATTTGGAGGAATGTCATGGATTACTCAAGGCATGTTGGGGGCACTGCTATTGTGGATGGGGCTGAATGCAAGGGACAGATCCATTTCTATGACTTTTCTAGCCGTAGGAGGAATTTTAGTCTTCCTGGCAGTAAATGTCAATGCC
>KX097989.1_D1977/1/MY_duck
TTCAGCTGCCTAGGGATGCAAAATCGAGACTTTGTTGAGGGAGTGAATGGAGTTGAGTGGATTGATGTTGTCTTGGAAGGAGGGTCATGCGTAACCATTACGGCAAAAGACAGACCAACGATAGACGTCAAGATGATGAACATGGAGGCCACGGACTTAGCGGTTGTGAGATCTTACTGCTATGAGCCGAAAGTGTCGGACGTTACGACGGAATCTAGATGCCCAACTATGGGGGAAGCTCACAACTCCAAGGCGACTTATGCTGACTACATATGCAAAAAAGATTTTGTGGACAGGGGCTGGGGTAATGGATGTGGCTTGTTTGGAAAAGGGAGCATACAGACATGCGCCAAATTTGACTGTGCAAAGAAAGCAGAAGGCAGAATCGTGCAAAAGGAAAATGTCCAGTTCGAAGTTGCGGTCTTCATACATGGCTCCACGGAAGCGAGCACCTACCACAATTATTCAGCTCAGCAGTCGCTGAAACACGCAGCTAGATTTGTGATAACGCCAAAAAGTCCTGTCTACACTGCTGAGTTGGAAGATTATGGCTCTGTCACTCTTGAGTGTGAACCCCGATCTGGAGTTGATATGGGGCAATTCTATGTCTTCACCATGAACACAAAGAGCTGGCTCGTTAATAGAGATTGGTTTCATGACCTCAATTTACCATGGACAGGGTCATCAGCGGGGACGTGGCAAAATAAAGAGTCATTGATAGAGTTCGAGGAGGCCCACGCCACCAAACAATCGGTGGTAGCTTTGGCATCACAAGAAGGAGCTCTTCATGCGGCATTGGCTGGAGCCATTCCAGTGAAGTACTCTGGAAGTAAGCTGGAAATGACCTCAGGCCATCTCAAATGTAGGGTGAAAATGCAAGGTCTGAAGCTAAAAGGAATGACCTATCCGATGTGCAGCAACACATTTTCCCTGGCAAAGAATCCCACTGATACTGGGCATGGAACGGTCGTGGTAGAGTTGTCCTATGCAGGTTCTGATGGGCCCTGTAGAGTTCCTATATCTATGTCAGCAGACTTGAATGACATGACACCAGTCGGACGCCTGATAACAGTTAATCCATACGTGTCAACTTCCTCCACGGGTGCCAAAATAATGATAGAGGTGGAACCTCCATTCGGAGATTCATTCATTTTAGTGGGAAGTGGAAATGGACAGATTAAGTACCAATGGCATAGAAGTGGGAGTACAATTGGAAAAGCTTTCACGTCAACACTCAAAGGAGCACAAAGAATGGTAGCTTTGGGTGACACTGCATGGGATTTTGGCTCCGTTGGGGGCGTGCTAACTTCCATCGGGAAAGGCATTCATCAGGTTTTTGGCTCAGCATTTAAGAGTTTATTTGGAGGAATGTCATGCATTACTCAAGGTATGTTGGGGGCGCTGCTATTGTGGATGGGACTGAATGCAAGGGACAGATCCATCTCTATGACTTTTTTAGCCGTGGGAGGAATTTTAGTCTTCCTAGCGATAAATGTTAATGCC
>KX097990.1_D1921/1/3/MY_duck
TTCAGCTGCCTAGGGATGCAAAATCGAGACTTTGTTGAGGGAGTGAATGGAGTTGAGTGGATTGATGTTGTCTTGGAAGGAGGGTCATGCGTAACCATTACGGCAAAAGACAGACCAACGATAGACGTCAAGATGATGAACATGGAGGCCACGGACTTAGCGGTTGTGAGATCTTACTGCTATGAGCCGAAAGTGTCGGACGTTACGACGGAATCTAGATGCCCAACTATGGGGGAAGCCCACAACTCCAAGGCGACTTATGCTGACTACATATGCAAAAAAGATTTTGTGGACAGGGGCTGGGGTAATGGATGTGGCTTGTTTGGAAAAGGGAGCATACAGACATGCGCCAAATTTGACTGTACAAAGAAAGCAGAAGGCAGGATCGTGCAAAAGGAAAATGTCCAGTTCGAAGTTGCGGTCTTCATACATGGTTCCACGGAAGCGAGCACCTACCACAATTATTCAGCTCAGCAGTCGCTGAAACACGCAGCTAGATTTGTGGTAACGCCAAAAAGTCCTGTCTACACTGCTGAGCTGGAAGATTATGGCTCTGTCATTCTTGAGTGTGAACCCCGATCTGGAGTTGATATGGGGCAATTCTATGTCTTCACCATGAACACAAAGAGCTGGCTCGTTAATAGAGATTGGTTTCATGACCTCAATTTACCATGGACAGGGTCATCAGCAGGGACGTGGCAAAATAAAGAGACATTGATAGAGTTCGAGGAGGCCCACGCCACCAAACAATCGGTGGTAGCTTTGGCATCACAAGAAGGAGCTCTTCATGCGGCATTGGCTGGAGCCATTCCAGTGAAGTACTCTGGAAGTAAGCTGGAAATGACCTCAGGCCATCTCAAATGTAGGGTGAAAATGCAAGGTCTGAAGCTAAAAGGAATGACCTATCCGATGTGTAGCAACACATTTTCCCTGGCGAAGAATCCCACTGACACTGGGCATGGAACGGTCGTGGTAGAATTGTCCTATGCAGGTTCTGATGGGCCCTGTAGAGTTCCTATATCTATGTCAGCAGACTTGAATGACATGACACCAGTCGGACGCCTGATAACAGTTAATCCATACGTGTCAACTTCCTCCACGGGTGCCAAAATAATGATAGAGGTGGAACCTCCATTCGGAGATTCATTCATCTTAGTGGGAAGTGGAAATGGACAGATTAAGTACCAATGGCATAGAAGTGGGAGTACAATTGGAAAAGCTTTCACGTCAACACTCAAAGGAGCACAAAGAATGGTAGCTTTGGGTGACACTGCATGGGATTTTGGCTCCGTTGGGGGCGTGCTAACTTCCATCGGGAAAGGCATTCATCAGGTTTTTGGCTCAGCATTTAAGAGTTTATTTGGAGGAATGTCATGGATTACTCAAGGTATGTTGGGGGCGCTGCTATTGTGGATGGGACTGAATGCAAGGGACAGATCCATCTCTATGACTTTTTTAGCCGTGGGAGGAATTTTAGTCTTCCTAGCGGTAAATGTTAATGCC
>KX686571.1_HZ4-2015_duck
TTCAGCTGTCTGGGGATGCAGAACCGAGACTTTGTTGAGGGAGTGAATGGTGTTGAGTGGATCGATGTCGTTCTGGAAGGAGGCTCGTGTGTGACAATCACGGCAAAAGACAGACCGACCATAGACGTCAAGATGATGAACATGGAGGCTACGGAATTAGCGGTTGTGAGATCTTACTGCTATGAGCCGAAGGTGTCGGACGTGACGACAGAATCCAGATGCCCAACCATGGGAGAGGCTCATAATCCCAAGGCAACTTATGCTGAATACATATGCAAAAAAGATTTTGTGGATAGGGGTTGGGGCAATGGCTGTGGCTTGTTTGGAAAGGGGAGCATACAGACATGTGCCAAGTTTGACTGCACAAAGAAAGCAGAAGGCAGGATCGTGCAGAAGGAAAACGTTCAGTTTGAAGTTGCAGTTTTTATACATGGTTCCACGGAAGCGAGCACCTACCATAATTATTCAGCCCAGCAGTCGCTGAAACATGCCGCCAGATTCGTTATAACGCCCAAAAGTCCCGTCTACACCGCTGAGATGGAGGATTATGGTACCGTCACACTCGAATGTGAACCCCGATCTGGAGTTGACATGGGGCAATTCTATGTTTTTACCATGAACACAAAAAGCTGGCTTGTTAATAGAGACTGGTTTCATGATCTCAACTTACCATGGACAGGGTCATCAGCGGGGACGTGGCAAAACAAAGAGTCATTGATAGAATTTGAGGAGGCCCACGCTACCAAACAATCAGTGGTGGCTTTGGCATCACAAGAAGGAGCCCTCCATGCAGCATTGGCGGGAGCTATTCCAGTGAAGTACTCTGGAAGCAAATTGGAAATGACCTCAGGTCATCTTAAATGCAGGGTTAAAATGCAGGGTTTGAAGCTGAAAGGAATGACCTACCCGATGTGTAGCAACACATTTTCCCTAGTGAAGAATCCTACTGACACTGGGCATGGCACTGTTGTGGTGGAATTGTCTTATGCAGGTACTGATGGGCCCTGTAGAGTTCCCATATCCATGTCGGCAGATCTGAATGACATGACACCAGTTGGACGCTTGATAACAGTCAACCCATACGTGTCGACCTCCTCCACGGGTGCCAAGATAATGGTGGAAGTGGAACCTCCATTCGGGGATTCATTCATCTTAGTAGGAAGTGGAAAAGAACAGATCAGGTACCAGTGGCACAGAAGTGGGAGCACAATTGGAAAAGCTTTTACGTCAACACTCAAAGGAGCACAAAGGATGGTTGCTTTGGGTGACACTGCATGGGATTTTGGCTCGGTTGGGGGTGTACTCACTTCCATTGGGAAAGGCATTCATCAGGTTTTCGGCTCAGCATTTAAAAGCTTATTTGGAGGAATGTCATGGATTACTCAAGGCATGTTGGGGGCACTGCTATTGTGGATGGGGCTGAATGCAAGAGACAGATCCATCTCTATGACTTTTCTAGCCGTAGGAGGAATTTTAGTTTTCCTGGCAGTAAATGTCAATGCC
>KX686574.1_HZ2-2015_duck
TTCAGCTGTCTGGGGATGCAGAACCGAGACTTTGTTGAGGGAGTGAATGGTGTTGAGTGGATCGATGTCGTTCTGGAAGGAGGCTCATGTGTGACAATCACGGCAAAAGACAGGCCGACCATAGACGTCAAAATGATGAACATGGAGGCCACGGAATTAGCGGTTGTGAGATCTTACTGCTATGAGCCGAAAGTGACGGACGTGACGACAGAATCCAGATGCCCAACCATGGGAGAGGCTCATAATCCCAAGGCAACTTATGCTGAATACATATGCAAAAAAGATTTTGTGGACAGGGGTTGGGGCAATGGCTGTGGCTTGTTTGGAAAGGGGAGCATACAGACATGTGCCAAGTTTGACTGCACAAAGAAAGCAGAAGGCAGGATCGTGCAGAAGGAAAACGTCCAGTTTGAAGTTGCAGTCTTCATACATGGTTCCACGGAAGCGAGCGCCTACCACAATTATTCAGCCCAGCAGTCGCTGAAACATGCCGCCAGATTCGTTATAACGCCCAAAAGTCCCGTCTACACTGCTGAGATGGAGGATTATGGTACTGTCACACTCGAATGTGAACCCCGATCTGGGGTTGACATGGGGCAATTCTATGTTTTTACCATGAATACAAAAAGCTGGCTTGTTAACAGAGACTGGTTTCATGATCTCAACTTACCATGGACAGGGTCATCAGCGGGGATGTGGCAAAACAAAGAGTCATTGATAGAATTTGAGGAGGCCCACGCCACCAAACAATCAGTGGTGGCTTTGGCATCACAAGAAGGAGCTCTCCATGCAGCATTGGCGGGAGCTATTCCAGTGAAGTACTCTGGAAGCAAATTGGAAATGACCTCAGGTCATCTTAAATGCAGGGTTAAAATGCAGGGTTTGAAGCTGAAAGGAATGACCTACCCGATGTGTAGCAATACATTTTCCCTAGTGAAGAATCCTACCGACACTGGGCATGGCACTGTTGTGGTGGAATTGTCTTATGCAGGTACTGATGGGCCCTGTAGAGTTCCCATATCCATGTCGGCAGATCTGAATGACATGACACCAGTTGGACGCTTAATAACAGTCAACCCATACGTGTCGACCTCCTCCACGGGTGCCAAGATAATGGTGGAAGTGGAACCTCCATTCGGGGATTCATTCATCTTAGTAGGAAGTGGAAAAGGACAGATCAGGTACCAGTGGCATAGAAGTGGGAGCACAATTGGAAAAGCTTTTACGTCAACACTCAAAGGAGCACAAAGGATGGTTGCTTTGGGTGATACTGCATGGGATTTTGGCTCGGTTGGGGGTGTACTCACTTCTATTGGGAAAGGCATTCATCAGGTTTTCGGCTCAGCATTTAAAAGCTTATTTGGGGGAATGTCATGGATTACTCAAGGCATGTTGGGGGCACTGCTACTGTGGATGGGGCTGAATGCAAGGGACAGATCCATTTCTATGACTTTTCTAGCCGTAGGAGGAATTTTAGTTTTCCTGGCAGTAAATGTCAATGCC
>KX686578.1_FS-2011_duck
TTCAGCTGTCTGGGGATGCAGAACCGAGACTTTGTTGAGGGAGTGAATGGTGTTGAGTGGATCGATGTCGTTCTGGAAGGAGGCTCATGTGTGACAATCACGGCAAAAGACAGGCCGACCATAGACGTCAAGATGATGAACATGGAGGCTACGGAATTAGCGGTTGTGAGATCTTACTGCTATGAGCCGAAAGTGTCGGACGTGACGACAGAATCCAGATGCCCAACCATGGGAGAGGCTCATAATCCCAAGGCAGCTTATGCTGAATACATATGCAAAAAAGATTTTGTGGACAGGGGTTGGGGCAATGGCTGTGGCTTGTTTGGAAAGGGGAGCATACAGACATGTGCCAAGTTTGACCGCACAAAGAAAGCAGAAGGCAGGATCGTGCAGAAGGAAAACGTCCAGTTTGAAGTTGCAGTTTTCATACATGGTTCCACGGAAGCGAGCACCTACCACAATTATTCAGCCCAGCAGTCGCTGAAACATGCCGCCAGATTCGTTATAACGCCCAAAAGTCCCGTCTACACCGCTGAGATGGAGGATTATGGTACCGTCACACTCGAATGTGAACCCCGATCTGGGGTTGACATGGGGCAATTCTATGTTTTTACCATGAACACAAAAAGCTGGCTTGTTAACAGAGACTGGTTTCATGATCTCAACTTACCATGGACAGGGTCATCAGCGGGGACGTGGCAAAACAAAGAGTCATTGATAGAATTTGAGGAGGCCCACGCCACCAAACAATCAGTGGTGGCTTTGGCATCACAAGAAGGAGCCCTCCATGCAGCATTGGCGGGAGCTATTCCAGTGAAGTACTCTGGAAGCAAATTGGAAATGACCTCAGGTCATCTTAAATGCAGGGTTAAAATGCAGGGTTTGAAGCTGAAAGGAATGACCTACCCGATGTGTAGCAATACATTTTCCCTAGTGAAGAATCCTACCGACACTGGGCATGGCACTGTTGTGGTGGAATTGTCTTATGCAGGTACTGATGGGCCCTGTAGAGTTCCCATATCCATGTCGGCAGATCTGAATGACATGACACCAGTTGGACGCTTGATAACAGTCAACCCATACGTGTCGACCTCCTCCACGGGTGCCAAGATAATGGTGGAAGTGGAACCTCCATTCGGGGATTCATTCATCTTAGTAGGAAGTGGAAAAGGACAGATCAGGTACCAGTGGCATAGAAGTGGGAGCACAATTGGAAAAGCTTTTACGTCAACACTCAAAGGAGCACAAAGGATGGTTGCTTTGGGTGATACTGCATGGGATTTTGGCTCGGTTGGGGGTGTACTCACTTCCATTGGGAAAGGCATTCATCAGGTTTTCGGCTCAGCATTTAAAAGCTTATTTGGAGGAATGTCATGGATTACTCAAGGCATGTTGGGGGCACTGCTATTGTGGATGGGGCTGAATGCAAGGGACAGATCCATTTCTATGACTTTTCTAGCCGTAGGAGGAATTTTAGTCTTCCTGGCAGTAAATGTCAATGCC
>KY623441.1_JS201502_duck
TTCAGCTGTCTGGGGATGCAGAACCGAGACTTTGTTGAGGGAGTGAATGGTGTTGAGTGGATCGATGTCGTTCTGGAAGGAGGCTCATGCGTGACTATTACGGCAAAAGACAGGCCTACCATAGACGTCAAGATGATGAACATGGAGGCTACGGAATTAGCGGTTGTGAGATCTTACTGCTATGAGCCGAAAGTGTCGGACGTGACGACAGAATCCAGATGCCCAACCATGGGAGAGGCTCATAATCCCAAGGCAACTTATGCTGAATACATATGCAAAAAAGATTTTGTGGACAGGGGTTGGGGCAATGGCTGTGGCTTGTTTGGAAAGGGGAGCATCCAGACATGTGCTAAGTTTGACTGCACAAAGAAAGCAGAAGGCAGGATCGTGCAGAAGGAAAATGTCCAGTTTGAAGTTGCAGTTTTCATACATGGTTCCACGGAAGCGAGTACCTACCACAATTATTCAGCCCAGCAGTCGCTGAAACATGCCGCTAGATTCGTGATAACGCCCAAAAGTCCCGTCTACACTGCTGAGATGGAGGATTATGGCACCGTCACACTCGAATGCGAACCCCGATCTGGGGTTGACATGGGGCAATTCTATGTCTTCACCATGAATACAAAGAGCTGGCTTGTTAACAGAGACTGGTTTCATGACCTCAACTTACCATGGACAGGGTCATCAGCGGGGACGTGGCAAAACAAAGAGTCATTGATAGAATTTGAGGAGGCCCATGCCACCAAACAATCAGTGGTGGCTTTGGCATCACAAGAAGGAGCCCTCCATGCAGCATTGGCGGGAGCTATTCCAGTGAAGTACTCTGGAAACAAATTGGAAATGACCTCAGGTCATCTTAAATGCAGGGTCAAAATGCAGGGTTTGAAGCTGAAAGGAATGACCTACCCGATGTGTAGCAATACATTTTCCCTAGTGAAGAATCCTACCGACACTGGGCATGGCACTGTCGTGGTGGAATTGTCTTATGCAGGTACCGATGGGCCCTGTAGAGTTCCCATATCCATGTCGGCAGATTTGAATGACATGACACCAGTTGGACGCTTGATAACAGTCAACCCATACGTGTCGACTTCCTCCACGGGTGCCAAGATAATGGTGGAAGTGGAACCTCCATTCGGGGATTCATTTATTTTAGTAGGAAGTGGAAAAGGACAGATCAGGTACCAGTGGCATAGAAGTGGGAGTACAATTGGAAAAGCTTTCACGTCAACACTCAAAGGGGCACAAAGGATGGTTGCTTTGGGTGACACTGCATGGGATTTTGGCTCAGTTGGGGGTGTACTCACTTCCATTGGGAAAGGCATTCATCAGGTTTTTGGCTCAGCATTTAAAAGCTTATTTGGAGGAATGTCATGGATTACTCAAGGCATGTTAGGGGCACTGCTATTGTGGATGGGGCTGAATGCAAGAGACAGATCCATTTCTATGACCTTTCTAGTCGTAGGAGGAATTTTAGTCTTCTTGGCAGTAAATGTCAATGCC
>KY623442.1_SH201002_duck
TTCAGCTGTCTGGGGATGCAGAATCGAGACTTTGTTGAGGGAGTGAATGGTGTTGAGTGGATCGATGTCGTTCTGGAAGGAGGCTCATGTGTGACCATCACGGCAAAAGACAGGCCGACCATAGACGTCAAGATGATGAACATGGAGGCTACGGAATTAGCGGTTGTGAGATCTTACTGCTATGAGCCGAAAGTGTCGGACGTGACGACAGAATCCAGATGCCCAACCATGGGAGAGGCTCATAATCCCAAGGCAACTTACGCTGAATACATATGCAAAAAAGATTTTGTGGACAGGGGTTGGGGCAATGGCTGTGGCTTGTTTGGAAAGGGGAGCATACAGACATGTGCCAAGTTTGACTGCACAAAGAAAGCAGAAGGCAGGATCGTGCAGAAGGAAAACGTCCAGTTTGAAGTTGCAGTTTTCATACATGGTTCCACGGAAGCGAGCACCTACCACAATTATTCAGCCCAGCAGTCGCTGAAACATGCCACTAGATTCGTGATAACGCCCAAAAGTCCCGTCTACACTGCTGAGATGGAGGATTATGGTACCGTCACACTTGAATGTGAACCCCGATCTGGGGTTGACATGGGGCAATTCTATGTCTTTACCATGAACACAAAGAGCTGGCTTGTTAACAGAGACTGGTTTCATGATCTCAACTTACCATGGACAGGGTCATCAGCGGGGACGTGGCAAAACAAAGAGTCATTGATAGAATTTGAGGAGGCCCATGCTACCAAACAATCAGTGGTGGCTTTGGCATCACAAGAAGGAGCCCTCCATGCAGCATTGGCGGGAGCTATTCCAGTGAGGTACTCTGGAAGCAAATTGGAAATGACCTCAGGTCATCTTAAATGCAGGGTTAAAATGCAGGGTTTGAAGCTGAAAGGAATGACCTACCCGATGTGTAGCAACACATTTTCCCTAGTGAAGAATCCTACCGACACTGGGCATGGCACTGTCGTGGTGGAATTGTCTTATGCAGGTACCGATGGGCCTTGTAGAGTTCCCATATCCATGTCGGCAGATCTGAACGACATGACACCAGTTGGACGCTTGATAACAGTCAACCCATACGTGTCGACCTCCTCCACGGGTGCCAAGATAATGGTGGAAGTGGAACCTCCATTCGGGGATTCGTTTATTTTAGTAGGAAGTGGAAAAGGACAGATCAGGTACCAGTGGCATAGAAGTGGGAGCACAATTGGAAAAGCTTTCACGTCAACACTCAAAGGAGCACAAAGGATGGTTGCTTTGGGTGACACTGCATGGGATTTTGGCTCAGTTGGGGGTGTACTCACTTCCATTGGGAAAGGCATTCATCAGGTTTTTGGCTCAGCATTTAAAAGCTTATTTGGAGGAATGTCATGGATTACTCAAGGCATGTTGGGGGCACTGCTATTGTGGATGGGGCTGAATGCAAGGGATAGATCCATTTCAATGACTTTTCTAGCCGTAGGAGGAATTTTAGTCTTCCTGGCGGTAAATGTCAATGCC
>MF522174.1_zjYY150901_duck
CTCAGCTGTCTGGGGATGCAGAACCGAGACTTTGTTGAGGGAGTGAATGGTGTTGAGTGGATCGATGTCGTTCTGGAAGGAGGCTCATGCGTGACTATTACGGCAAAAGACAGGCCTACCATAGACGTCAAGATGATGAACATGGAGGCTACGGAATTAGCGGTTGTGAGATCTTACTGCTATGGGCCGAAAGTGTCGGACGTGACGACAGAATCCAGATGCCCAACCATGGGAGAGGCTCATAATCCCAAGGCAACTTATGCTGAATACATATGCAAAAAAGATTTTGTGGACAGGGGTTGGGGCAATGGCTGTGGCTTGTTTGGAAAGGGGAGCATCCAGACATGTGCTAAGTTTGACTGCACAAAGAAAGCAGAAGGCAGGATCGTGCAGAAGGAAAATGTCCAGTTTGAAGTTGCAGTTTTCATACATGGTTCCACGGAAGCGAGTACCTACCACAATTATTCAGCCCAGCAGTCGCTGAAACATGCCGCTAGATTCGTGATAACGCCCAAAAGTCCCGTCTACACTGCTGAGATGGAGGATTATGGCACCGTCACACTCGAATGCGAACCCCGACCTGGGGTTGACATGGGGCAATTCTATGTCTTCACCATGAATACAAAGAGCTGGCTTGTTAACAGAGACTGGTTTCATGACCTCAACTTACCATGGACAGGGTCATCAGCGGGGACGTGGCAAAACAAAGAGTCATTGATAGAATTTGAAGAGGCCCATGCCACCAAACAATCAGTGGTGGCTTTGGCATCACAAGAAGGAGCCCTCCATGCAGCATTGGCGGGAGCTATTCCAGTGAAGTACTCTGGAAACAAATTGGAAATGACCTCAGGTCATCTTAAATGCAGGGTCAAAATGCAGGGTTTGAAGCTGAAAGGAATGACCTACCCGATGTGTAGCAATACATTTTCCCTAGTGAAGAATCCTACCGACACTGGGCATGGCACTGTCGTGGTGGAATTGTCTTATGCAGGTACCGATGGGCCCTGTAGAGTTCCCATATCCATGTCGGCAGATTTGAATGACATGACACCAGTTGGACGCTTGATAACAGTCAACCCATATGTGTCGACTTCCTCCACGGGTGCCAAGATAATGGTGGAAGTGGAACCTCCATTCGGGGATTCATTTATTTTAGTAGGAAGTGGAAAAGGACAGATCAGGTACCAGTGGCATAGAAGTGGGAGTACAATTGGAAAAGCTTTCACGTCAACACTCAAAGGGGCACAAAGGATGGTTGCTTTGGGTGACACTGCATGGGATTTTGGCTCAGTTGGGGGTGTACTCACTTCCATTGGGAAAGGCATTCATCAGGTTTTTGGCTCAGCATTTAAAAGCTTATTTGGAGGAATGTCATGGATTACTCAAGGCATGTTAGGGGCACTGCTATTGTGGATGGGGCTGAATGCAAGAGACAGATCCATTTCTATGACCTTTCTAGTCGTAGGAGGAATTTTAGTCTTCTTGGCAGTAAATGTCAATGCC
>MF621927.1_DK/TH/CU-DTMUV2007_duck
TTCAGCTGCCTAGGGATGCAAAATCGAGACTTTGTTGAGGGAGTGAATGGAGTTGAGTGGATTGATGTTGTCTTGGAAGGAGGGTCATGCGTAACCATTACGGCAAAAGACAGGCCAACGATAGACGTCAAGATGATGAACATGGAGGCCACGGACTTAGCGGTTGTGAGATCTTACTGCTATGAGCCGAAAGTGTCGGACGTTACGACGGAATCTAGATGCCCAACTATGGGGGAAGCTCACAACTCCAAGGCGACTTATGCTGACTACATATGCAAAAAAGATTTTGTGGACAGGGGCTGGGGCAATGGATGTGGCTTGTTTGGAAAAGGGAGCATACAGACATGCGCCAAATTTGACTGCACAAAGAAAGCAGAAGGCAGGATCGTGCAGAAGGAAAATGTCCAGTTCGAAGTTGCGGTCTTCATACATGGTTCCACGGAAGCGAGCACCTACCACAATTATTCAGCTCAGCAGTCGCTGAAACACGCAGCTAGATTTGTGATAACGCCAAAAAGTCCTGTCTACACTGCTGAGCTGGAAGATTATGGCTCTGTCACTCTTGAGTGTGAACCCCGATCTGGAGTTGATATGGGGCAATTCTATGTCTTCACCATGAACACGAAGAGCTGGCTTGTTAATAGAGATTGGTTTCATGACCTCAATTTACCATGGACAGGGTCATCAGCGGGGACGTGGCAAAATAAAGAGTCATTGATAGAGTTCGAGGAGGCCCACGCCACCAAACAATCGGTGGTAGCTTTGGCATCACAAGAAGGAGCTCTTCATGCGGCATTGGCGGGAGCCATTCCAGTGAAGTACTCTGGAAGTAAGTTGGAAATGACCTCAGGCCATCTCAAATGCAGGGTGAAAATGCAAGGTTTGAAGCTAAAAGGAATGACCTACCCGATGTGTAGCAACACATTTTCCCTGGCGAAGAATCCTACTGACACTGGGCATGGTACGGTCGTGGTGGAATTGTCCTATGCAGGTTCCGATGGGCCCTGCAGAGTTCCCATATCCATGTCGGCAGATCTGAATGACATGACACCAGTCGGACGCTTGATAACAGTCAACCCATACGTGTCGACTTCCTCCACGGGTGCCAAGATAATGGTGGAAGTGGAACCTCCATTCGGGGATTCATTTATTTTAGTAGGAAGTGGAAAAGGACAGATCAGGTACCAGTGGCATAGAAGTGGGAGTACAATTGGAAAAGCTTTTACGTCAACACTCAAAGGAGCACAAAGGATGGTAGCTTTGGGTGACACTGCATGGGATTTTGGCTCCGTTGGGGGCGTGCTAACTTCCATCGGGAAAGGCATTCATCAGGTTTTTGGCTCAGCATTTAAGAGTTTATTTGGAGGAATGTCATGGATTACTCAAGGTATGTTGGGGGCGCTGCTATTGTGGATGGGACTGAATGCAAGGGACAGATCCATCTCCATGACTTTTCTGGTCGTGGGAGGAATTTTAGTCTTCCTAGCGGTAAATGTTAATGCC
>MH460536.1_DK/TH/CU-1_duck
TTCAGCTGTCTGGGGATGCAGAACCGAGACTTTGTTGAGGGAGTGAATGGTGTTGAGTGGATCGATGTCGTTCTGGAAGGAGGCTCATGCGTGACTATTACGGCAAAAGACAGGCCGACCATAGACGTCAAGATGATGAACATGGAGGCTACGGAATTAGCGGTTGTGAGATCTTACTGCTATGAGCCGAAAGTGTCGGACGTGACGACAGAATCCAGATGCCCAACCATGGGAGAGGCTCATAATCCCAAGGCAACTTATGCTGAATATATATGCAAAAAAGATTTTGTGGACAGGGGTTGGGGCAATGGCTGCGGCTTGTTTGGAAAGGGGAGCATACAGACATGTGCCAAGTTTGACTGCTCGAAGAAAGCAGAAGGCAGGATTGTGCAGAAGGAAAACGTCCAGTTTGAAGTTGCAGTTTTTATACATGGTTCCACGGAAGCGAGCACCTACCATAATTATTCAGCCCAGCAGTCGCTGAAACATGCAGCTAGATTCGTGATAACGCCCAAAAGTCCCGTCTACACCGCTGAGATGGAGGATTATGGAACCGTCACACTCGAATGTGAACCCCGATCCGGGGTTGACATGGGGCAATTCTATGTCTTCACCATGAACACAAAGAGCTGGCTTGTTAACAGAGACTGGTTTCATGACCTCAACTTACCATGGACAGGGTCATCAGCGGGGACGTGGCAAAACAAAGAGTCATTGATAGAATTTGAGGAGGCCCATGCTACCAAACAATCAGTGGTGGCTTTGGCATCACAAGAAGGAGCCCTCCATGCAGCATTGGCGGGAGCTATTCCAGTGAAGTACTCTGGAAACAAACTGGAAATGACCTCAGGTCATCTTAAATGCAGGGTCAAAATGCAGGGTTTGAAGCTGAAAGGAATGACCTACCCGATGTGTAGCAATACATTTTCCCTAGTAAAGAATCCTACCGACACTGGGCATGGCACTGTCGTGGTGGAATTGTCTTATGCAGGTACCGATGGGCCCTGTAGAGTTCCCATATCCATGTCGGCAGATCTGAATGACATGACACCAGTTGGACGCTTGATAACAGTCAACCCATACGTGTCGACTTCCTCCACGGGTGCCAAGATAATGGTGGAAGTGGAACCTCCATTCGGGGATTCATTTATTTTAGTAGGAGGTGGAAAAGGACAGATCAGGTACCAGTGGCATAGAAGTGGGAGCACAATTGGAAAAGCTTTCACGTCAACACTCAAAGGAGCACAAAGGATGGTGGCTTTGGGTGACACTGCATGGGATTTTGGCTCAGTTGGGGGTGTATTCACTTCCATTGGGAAAGGCATTCATCAGGTTTTCGGCTCAGCATTTAAAAGTTTGTTTGGAGGAATGTCATGGATTACTCAAGGCATGTTGGGGGCACTGTTATTGTGGATGGGGCTGAATGCAAGGGACAGATCCATTTCTATGACTTTCCTAGTCGTAGGAGGAATTTTAGTCTTTCTGGCAGTAAACGTCAATGCC
>MH748542.1_SD14_duck
TTCAACTGCCTAGGGATGCAAAACCGAGACTTTGTTGAAGGAGTGAATGGCGTTGAGTGGGTTGATGTTGTTCTGGAAGGAGGGTCATGTGTGACCATCACGGCGAAAGACAAGCCGACGATAGACGTCAAGATGATGAACATGGAGGCCACAGAACTAGCAGTTGTAAGATCCTACTGCTATGAGCCGAAAGTGTCAGATGTGACGACAGAACCTAGATGCCCGACCATGGGGGAAGCTCACAACCCCAAGGCAACTTATGCTGATTATATATGCAAAAAAGACTTTGTAGATAGGGGTTGGGGCAATGGCTGTGGCTTGTTTGGAAAGGGAAGCATACAAACATGCGCCAAGTTCGATTGTGCAAAGAAAGCAGAAGGCAGGATTGTGCAGAAGGAAAACGTCCAATTTGAAGTGGCAGTTTTCATACATGGCTCCACGGAAGCAAGCACCTACCACAATTACTCAGTTCAGCAGTCGCTAAACCATGCAGCTAGATTCGTGATAACACCAAAAAGTCCTGTCTACACTGCTGAGTTGGAAAATTATGGTACTGTCACACTCGAATGTGAACCCCGATCTGGAGTTGACATGGGGCAATTTTATGTCTTCACCATGAACGCAAAGAGCTGGCTTGTTAACAGAGACTGGTTTCATGACCTCAATTTACCATGGACAGGGTCATCAGCGGGAACGTGGCAAAACAGAGAGTCACTGATAGAATTCGAGGAAGCCCATGCCACTAAACAATCGGTAGTGGCTTTGGCATCACAGGAAGGAGCCCTTCATGCGGCATTGGCAGGAGCCATTCCAGTGAAGTACTCTGGAAGTAAGCTAGAAATGACTTCAGGCCATCTTAAATGCAGGGTGAAAATGCAGGGTTTGAAGCTGAAAGGAATGACCTACCCGATGTGCAGCAATACATTCTCCCTGGCAAAGAATCCAACTGACACTGGACATGGCACGGTCGTGGTGGAATTGTCTTATGCAGGTTCCGATGGGCCCTGCAGAGTCCCCATATCCATGTCGGCAGACTTGAATGATATGATACCAGTTGGACGCCTGATAACAGTCAACCCATACGTGTCATCTTCATCCAAGGGTACCAAGATTATGGTAGAGGTGGAACCTCCATTCGGAGATTCATTCATTCTAGTAGGAAGTGGAAAAGGACAGATTAGGTACCAGTGGCATAGAAGTGGGAGCACAATTGGAAAAGCCTTTACGTCGACACTCAAAGGAGCACAGAGGATGGTTGCCTTGGGTGACACAGCATGGGATTTTGGTTCCGTCGGGGGTGTACTGACTTCCATCGGAAAAGGCATTCATCAGGTTTTTGGCTCAGCGTTCAGAAGCTTGTTTGGAGGAATGTCATGGATCACTCAAGGTATGTTGGGGGCGCTGCTATTGTGGATGGGGCTAAATGCAAGGGACAGAACTATTTCCATAACTTTTTTAGCCGTGGGAGGAATTTTACTCTTTCTGGCGGTAAATGTCAATGCC
>MK889501.1_GL_duck
TTCAGCTGTCTGGGGATGCAGAACCGAGACTTTGTTGAGGGAGTGAATGGTGTTGAGTGGATTGACGTCGTTCTGGAAGGAGGCTCATGTGTGACCATCACGGCAAAAGACAAACCGACCATAGACGTCAAGATGATGAACATGGAGGCTACAGAATTAGCGGTTGTGAGATCTTACTGCTATGAGCCGAAAGTGTCGGACGTGACGACAGAATCCAGATGCCCAACCATGGGAGAGGCTCATAATCCCAAGGCAACTTATGCTGAATACATATGCAAAAAAGATTTTGTGGACAGGGGTTGGGGCAATGGCTGTGGCTTGTTTGGAAAGGGGAGCATACAGACATGTGCCAAGTTTGACTGCACAAAGAAAGCAGAAGGCAGGATTGTGCAGAAGGAAAACGTCCAGTTTGAAGTTGCAGTATTCATACATGGTTCCACGGAAGCGAGCGCCTACTACAATTATTCAGCCCAGCAGTCGCTGAAACATGCCGCTAGATTTGTTATAACGCCCAAAAGTCCCGTCTACACCGCTGAGATGGAGGATTATGGTACCGTCACACTTGAATGTGAACCCCGATCTGGGGTTGACATGGGGCAATTCTATGTCTTTACCATGAACACAAAAAGTTGGCTTGTTAACAGAGACTGGTTTCATGATCTCAACTTACCATGGACAGGGTCATCAGCGGGGACGTGGCAAAACAAAGAGTCATTGATAGAATTTGAGGAGGCCCATGCCACCAAACAATCAGTGGTGGCTTTGGCATCACAAGAAGGAGCCCTCCATGCAGCATTGGCGGGAGCCATTCCAGTGAAGTACTCTGGAAGCAAATTGGAAATGACCTCAGGTCATCTTAAATGCAGGGTTAAAATGCAGGGTTTGAAGCTGAAAGGAATGACCTACCCGATGTGTAGCAACACATTTTCCCTAGTGAAGAATCCTACCGACACTGGGCATGGCACTGTCGTGGTGGAATTGTCTTATGCAGGTACCGATGGGCCCTGTAGAGTTCCCATATCCATGTCGGCAGATCTGAATGACATGACACCAGTTGGACGCTTGATAACAGTCAACCCATACGTGTCGACCTCCTCCACGGGTGCCAAGATAATGGTGGAAGTGGAACCTCCATTCGGGGATTCATTCATCTTAGTAGGGAGTGGGAAAGGACAGATCAGGTACCAGTGGCATAGAAGTGGGAGCACAATTGGAAAAGCTTTTACGTCAACACTCAAAGGAGCACAAAGGATGGTTGCTTTGGGTGACACTGCATGGGATTTCGGCTCAGTTGGGGGTGTACTCACTTCCATTGGGAAAGGCATTCATCAGGTTTTCGGCTCAGCATTTAAAAGCTTATTTGGAGGAATGTCATGGATCACTCAAGGCATGTTGGGGGCACTGCTATTGTGGATGGGGCTGAATGCAAGGGACAGATCCATTTCTATGACTTTTCTAGCCGTAGGAGGAATTTTAGTCTTCCTGGCAGTAAATGTCAATGCC
>MK907880.1_GA_duck
TTCAGCTGTCTGGGGATGCAGAACCGAGACTTTGTTGAGGGAGTGAATGGTGTTGAGTGGATCGATGTCGTTCTGGAAGGAGGCTCATGCGTGACTATTACGGCAAAAGACAGGCCTACCATAGACGTCAAGATGATGAACATGGAGGCAACGGAACTAGCGGTTGTGAGATCTTACTGCTATGAGCCGAAAGTGTCGGACGTGACGACAGAATCCAGATGCCCAACCATGGGAGAGGCTCATAATCCCAAGGCAACTTATGCTGAATACATATGCAAAAAAGATTTTGTGGACAGGGGTTGGGGCAATGGCTGTGGCTTGTTTGGAAAGGGGAGCATCCAGACATGTGCTAAGTTTGACTGCACAAAGAAAGCAGAAGGCAGGACTGTGCAGAAGGAAAATGTCCAGTTTGAAGTTGCAGTTTTCATACATGGTTCCACGGAAGCGAGCACCTACCACAATTATTCAGCCCAGCAGTCGCTGAAACATGCCGCTAGATTCGTGATAACGCCCAAAAGTCCCGTCTACACTGCTGAGATGGAGGATTATGGCACCGTCACACTCGAATGCGAACCCCGATCTGGGGTTGACATGGGGCAATTCTATGTCTTCACCATGAATACAAAGAGCTGGCTTGTTAACAGAGACTGGTTTCATGACCTCAACTTACCATGGACAGGGTCATCAGCGGGGACGTGGCAAAACAAAGAGTCATTGATAGAATTTGAGGAGGCCCATGCCACCAAACAATCAGTGGTGGCTTTGGCATCACAAGAAGGAGCCCTCCATGCAGCATTGGCGGGAGCTATTCCAGTGAAGTACTCTGGAAACAAATTGGAAATGACCTCAGGTCATCTTAAATGCAGGGTCAAAATGCAGGGTTTGAAGCTGAAAGGAATGACCTACCCGATGTGTAGCAATACATTTTCCCTAGTGAAGAATCCTACCGACACTGGGCATGGCACTGTCGTGGTGGAATTGTCTTATGCAGGTACCGATGGGCCCTGTAGAGTTCCCATATCCATGTCGGCAAATTTGAATGACAAGACACCAGTTGGACGCTTGATAACAGTCAACCCATACGTGTCGACTTCCTCCACGGGTGCCAAGATAATGGTGGAAGTGGAACCTCCATTCGGGGATTCATTCATTTTAGTAGGAAGTGGAAAAGGACAGATCAGGTACCAGTGGCATAGAAGTGGGAGTACAATTGGAAAAGCTTTCACGTCAACACTCAAAGGGGCACAAAGGATGGTTGCTTTGGGTGACACTGCATGGGACTTTGGCTCAGTTGGGGGTGTACTCACTTCCATTGGGAAAGGCATTCATCAGGTTTTTGGCTCAGCATTTAGAAGCTTATTTGGAGGAATGTCATGGATTACTCAAGGCATGTTAGGGGCACTGCTATTGTGGATGGGGCTGAATGCAAGAGACAGATCCATTTCTATGACCTTTCTAGTCGTAGGAGGAATTTTAGTCTTCTTGGCAGTAAATGTCAATGCC
>MN649262.1_HB2010_duck
TTCAGCTGTCTGGGGATGCAGAACCGAGACTTTGTTGAGGGAGTGAATGGTGTTGAGTGGATCGATGTCGTTCTGGAAGGAGGCTCATGTGTGACCATCACGGCAAAAGACAGGCCGACCATAGACGTCAAGATGATGAACATGGAGGCTACGGAATTAGCGGTTGTGAGATCTTACTGCTATGAGCCGAAAGTGTCGGACGTGACGACAGAATCCAGATGCCCAACCATGGGAGAGGCTCATAATCCCAAGGCAACTTATGCTGAATACATATGCAAAAAAGATTTTGTGGACAGGGGTTGGGGCAATGGCTGCGGCTTGTTTGGAAAGGGGAGCATACAGACATGTGCCAAGTTTGACTGCACAAAGAAAGCAGAAGGCAGGATTGTGCAGAAGGAAAACGTCCAGTTTGAAGTTGCAGTTTTCATACATGGTTCCACGGAAGCGAGCACCTACCACAATTATTCAGCCCAGCAGTCGCTGAAACATGCCGCTAGATTCGTTATAACGCCCAAAAGTCCCGTCTACACCGCTGAGATGGAGGATTATGGTACCGTCACACTCGAATGTGAACCCCGATCTGGGGTTGACATGGGGCAATTCTATGTCTTTACCATGAACACAAAAAGCTGGCTTGTTAACAGAGACTGGTTTCATGATCTCAACTTACCATGGACAGGGTCATCAGCGGGGACGTGGCAAAACAAAGAGTCATTGATAGAATTTGAGGAGGCCCACGCCACCAAACAATCAGTGGTGGCTTTGGCATCACAAGAAGGAGCCCTCCATGCAGCATTGGCGGGAGCTATTCCAGTGAAGTACTCTGGAAGCAAATTGGAAATGACCTCAGGTCATCTTAAATGCAGGGTTAAAATGCAGGGTTTGAAGCTGAAAGGAATGACCTACCCGATGTGTAGCAATACATTTTCCCTAGTGAAGAATCCTACCGACACTGGGCATGGCACTGTCGTGGTGGAATTGTCTTATGCAGGTACCGATGGGCCCTGTAGAGTTCCCATATCCATGTCGGCAGATCTGAATGACATGACACCAGTTGGACGCTTGATAACAGTCAACCCATACGTGTCGACCTCCTCCACGGGTGCCAAGATAATGGTGGAAGTGGAACCTCCATTCGGGGATTCATTCATCTTAGTAGGAAGTGGAAAAGGACAGATCAGGTACCAGTGGCATAGAAGTGGGAGCACAATTGGAAAAGCTTTTACGTCAACACTCAAAGGAGCACAAAGGATGGTTGCTTTGGGTGACACTGCATGGGATTTTGGCTCAGTTGGGGGTGTACTCACCTCCATTGGGAAAGGCATTCATCAGGTTTTCGGCTCAGCATTTAAAAGCTTATTTGGAGGAATGTCATGGATTACTCAAGGCATGTTGGGGGCACTGCTATTGTGGATGGGGCTGAATGCAAGGGACAGATCCATTTCTATGACTTTTCTAGCCGTAGGAGGAATTTTAGTCTTCCTGGCAGTAAATGTCAATGCC
>MN649263.1_GX2015_duck
TTCAGCTGTCTGGGGATGCAGAACCGAGACTTCGTTGAGGGAGTGAATGGTGTTGAGTGGATCGATGTCGTTCTGGAAGGAGGCTCATGTGTGACAATCACGGCAAAAGACAGGCCGACCATAGACGTCAAGATGATGAACATGGAGGCTACGGAATTAGCGGTTGTGAGATCTTACTGCTATGAGCCGAAAGTGTCGGACGTGACGACAGAATCCAGATGCCCAACCATGGGAGAGGCTCATAATCCCAAGGCAACTTATGCTGAATACATATGCAAAAAAGATTTCGTGGACAGGGGTTGGGGCAATGGCTGTGGCTTGTTTGGAAAGGGGAGCATACAGACATGTGCCAAGTTTGACTGCACAAAGAAAGCAGAAGGCAGGATTGTGCAGAAGGAAAACGTCCAGTTTGAAGTTGCAGTTTTCATACATGGTTCCACGGAAGCGAGCACCTACCACAATTATTCAGCCCAGCAGTCGCTGAAACATGCCGCCAGATTCGTTATAACGCCCAAAAGTCCCGTTTACACCGCTGAGATGGAGGACTATGGTACCGTCACACTCGAATGTGAACCCCGATCCGGGGTTGACATGGGTCAATTCTATGTTTTTACTATGAACACAAAAAGCTGGCTTGTTAATAGAGACTGGTTTCATGATCTCAACTTACCATGGACAGGGTCATCAGCGGGGACGTGGCAAAACAAAGAGTCATTGATAGAATTTGAGGAGGCCCACGCCACCAAACAATCAGTGGTGGCTTTGGCATCACAAGAAGGAGCCCTCCATGCAGCATTGGCGGGAGCTATTCCAGTGAAGTACTCTGGAAGCAAATTGGAAATGACCTCAGGTCATCTTAAATGCAGGGTTAAAATGCAGGGTTTGAAGCTGAAAGGAATGACCTACCCGATGTGTAGCAATACATTCTCCCTAGTGAAGAATCCTACCGATACTGGGCATGGCACTGTTGTGGTGGAATTGTCTTATGCAGGCACTGATGGGCCCTGTAGAGTTCCTATATCCATGTCGGCAGATCTGAATGACATGACACCAGTTGGACGCTTGATAACAGTCAACCCATACGTGTCGACCTCCTCCACGGGTGCCAAGATAATGGTGGAAGTGGAACCTCCATTCGGAGATTCATTCATCTTAGTAGGAAGTGGAAAAGGACAGATCAGGTACCAGTGGCATAGAAGTGGGAGCACAATTGGAAAAGCTTTTTCGTCAACACTCAAAGGAGCACAAAGGATGGTTGCTTTGGGTGATACTGCATGGGATTTTGGCTCGGTTGGGGGTGTACTCACTTCCATTGGGAAAGGCATTCATCAGGTTTTCGGCTCAGCATTTAAAAGCTTATTTGGAGGAATGTCATGGATTACTCAAGGTATGTTGGGGGCACTGCTATTGTGGATGGGGCTGAATGCAAGGGACAGATCCATTTCTATGACTTTTCTAGCCGTAGGAGGAATTTTAGTTTTCCTGGCAGTAAATGTCAATGCC
>MN649264.1_GX2012_duck
TTCAGCTGTCTGGGGATGCAGAACCGAGACTTTGTTGAGGGAGTGAATGGTGTTGAGTGGATCGATGTCGTTCTGGAAGGAGGCTCATGCGTAACTATTACGGCAAAAGACAGGCCGACCATAGACGTCAAGATGATGAACATGGAGGCTACGGAATTAGCGGTTGTGAAATCTTACTGCTATGAGCCGAAAGTGTCGGACGTGACGACAGAATCCAGATGCCCAACCATGGGAGAGGCCCATAATCCCAAGGCAACTTATGCTGAATACATATGCAAAAAAGATTTTGTGGACAGGGGTTGGGGCAATGGCTGTGGCTTGTTTGGAAAGGGGAGCATCCAGACATGTGCCAAGTTTGACTGCACAAAGAAAGCAGAAGGCAGGATCGTGCAGAAGGAAAACGTCCAGTTTGAAGTTGCAGTTTTTATACATGGTTCCACGGAAGCGAGCACCTACCATAATTATTCAGCCCAGCAGTCGCTGAAACATGCCGCTAGATTCGTGATAACGCCCAAAAGTCCCGTCTACACTGCTGAGATGGAGGATTATGGTACCGTCACACTCGAATGCGAACCCCGATCTGGGGTTGACATGGGGCAATTCTATGTCTTCACCATGAATACAAAGAGCTGGCTTGTTAACAGAGACTGGTTTCATGACCTCAACTTACCATGGACAGGGTCATCAGCGGGGACGTGGCAAAACAAAGAGTCATTGATAGAATTTGAGGAGGCCCATGCCACCAAACAATCAGTGGTGGCTTTGGCATCACAAGAAGGAGCCCTCCATGCAGCATTGGCGGGAGCTATTCCAGTGAAGTACTCTGGAAACAAATTGGAAATGACCTCAGGTCATCTTAAATGCAGGGTCAAAATGCAGGGTTTGAAGCTGAAAGGAATGACCTACCCGATGTGTAGCAATACATTTTCCCTAGTGAAGAATCCTACCGACACTGGGCATGGCACTGTCGTGGTGGAATTGTCTTATGCAGGTACCGATGGGCCCTGTAGAGTTCCCATATCCATGTCGGCAGATTTGAATGACATGACACCAGTTGGACGCTTGATAACAGTCAACCCATACGTGTCGACTTCCTCCACGGGTGCCAAGATAATGGTGGAAGTGGAACCTCCATTCGGGGATTCATTTATTTTAGTAGGAAGTGGAAAAGGACAGATTAGGTACCAGTGGCATAGAAGTGGGAGTACAATTGGAAAAGCTTTCACGTCAACACTCAAAGGAGCACAAAGGATGGTTGCTTTGGGTGACACTGCATGGGATTTTGGTTCAGTTGGGGGTGTACTCACTTCCATTGGGAAAGGCATTCATCAGGTCTTCGGCTCAGCATTTAAAAGCTTATTTGGAGGAATGTCATGGATTACTCAAGGCATGTTAGGGGCACTGCTATTGTGGATGGGCCTGAATGCAAGGGACAGATCTATTTCTATGACCTTTCTAGTCGTAGGAGGAATTTTAGTCTTCTTGGCAGTAAATGTCAATGCC
>MN649265.1_BJ2013_duck
TTCAGCTGTCTGGGGATGCAGAACCGAGACTTTGTTGAGGGAGTGAATGGTGTTGAGTGGATCGATGTCGTTCTGGAAGGAGGCTCATGTGTGACCATCACGGCAAAAGACAGGCCGACCATAGACGTCAAGATGATGAACATGGAGGCTACGGAATTAGCGGTTGTGAGATCTTACTGCTATGAGCCGAAAGTGTCGGACGTGACGACAGAATCCAGATGCCCAACCATGGGAGAGGCTCATAATCCCAAGGCAACTTATGCTGAATACATATGCAAAAAAGATTTTGTGGACAGGGGTTGGGGCAATGGCTGTGGCTTGTTTGGAAAGGGGAGCATACAGACATGTGCCAAGTTTGACTGCACAAAGAAAGCAGAAGGCAGGATTGTGCAGAAGGAAAATGTCCAGTTTGAAGTTGCAGTTTTCATACATGGTTCCACGGAAGCGAGCACCTACCACAATTATTCAGCCCAGCAGTCGCTGAAACATGCCGCTAGATTCGTTATAACGCCCAAAAGTCCCGTCTACACCGCTGAGATGGAGGATTATGGTACCGTCACACTCGAATGTGAACCCCGATCTGGGGTTGACATGGGGCAATTCTATGTCTTTACCATGAACACAAAAAGCTGGCTTGTTAACAGAGACTGGTTTCATGATCTCAACTTACCATGGACAGGGTCATCAGCGGGKACGTGGCAAAACAAAGAGTCATTGATAGAATTTGAGGAGGCCCACGCCACCAAACAATCAGTGGTGGCTTTGGCATCGCAAGAAGGAGCCCTCCATGCAGCATTGGCGGGAGCTATTCCAGTGAAGTACTCTGGAAGCAAATTGGAAATGACCTCAGGTCATCTTAAATGCAGGGTTAAAATGCAGGGTTTGAAGCTGAAAGGAATGACCTACCCGATGTGTAGCAATACATTTTCCCTAGTGAAGAATCCTACCGACACTGGGCATGGCACTGTCGTGGTGGAATTGTCTTATGCAGGTACCGATGGGCCCTGTAGAGTTCCCATATCCATGTCGGCAGATCTGAATGACATGACACCAGTTGGACGCTTGATAACAGTCAACCCATACGTGTCGACCTCCTCCACGGGTGCCAAGATAATGGTGGAAGTGGAACCTCCATTCGGGGATTCATTCATCTTAGTAGGAAGTGGAAAAGGACAGATTAGGTACCAGTGGCATAGAAGTGGGAGCACAATTGGAAAAGCTTTTACGTCAACACTCAAAGGAGCACAAAGGATGGTTGCTTTGGGTGACACTGCATGGGATTTTGGCTCAGTTGGGGGTGTACTCACTTCCATTGGGAAAGGCATTCATCAGGTTTTCGGCTCAGCATTTAAAAGCTTATTTGGAGGAATGTCATGGATTACTCAAGGCATGTTGGGGGCACTGCTATTGTGGATGGGGCTGAATGCAAGGGACAGATCCATTTCTATGACTTTTCTAGCCGTGGGAGGAATTTTAGTCTTCCTGGCGGTAAATGTCAATGCC
>MN747003.2_TP1906_mosquito
TTCAACTGCCTGGGGATGCAAAACCGCGACTTTGTAGAGGGAGTGAATGGAGTTGAGTGGATTGATGTCGTGCTGGAAGGAGGATCATGCGTGACCATTACGGCAAAAGACAGGCCGACGATAGACGTCAAGATGATGAACATGGAGGCCACGGAGTTGGCGGTTGTGAGATCTTACTGCTATGAGCCGAAAGTGTCAGATGTCACGACAGAACCCAGATGTCCGACCATGGGAGAAGCTCATAACCCCAAGGCAACTTATGCTGACTACATTTGTAAGAAGGATTTTGTTGACAGAGGTTGGGGTAACGGCTGCGGGCTGTTCGGGAAGGGGAGCATACAGACGTGCGCTAAGTTTGACTGCACAAAGAAGGCGGAAGGCAGGATTGTGCAAAAGGAAAACGTCCAATTTGAAGTGGCGGTTTTCATCCATGGTTCCACAGAAGTAAGCTCCTACCACAATTATTCAGTTCAGCAGTCACTGAAACATGCGGCCAGATTTGTGATAACACCAAAAAGTCCTGTCTATACTGCTGAATTGGAAGACTATGGCTCTGTCACACTTGAGTGTGAACCCCGATCTGGAGTTGACATGGGGCAATTCTATGTTTTTACTATGAACACAAAAAGCTGGCTTGTTAACAGAGACTGGTTCCATGACCTCAATTTACCATGGACAGGGTCATCAGCGGGAACATGGCAAAACAGAGAGTCATTAATAGAGTTTGAGGAAGCCCACGCCACCAAACAGTCGGTAGTGGCCTTAGCATCGCAGGAGGGAGCTCTTCATGCAGCATTGGCAGGAGCTATTCCGGTAAAGTATTCTGGAAGCAAGCTGGAAATGACTTCAGGACACCTCAAATGCAGGGTGAAAATGCAGGGCTTGAAATTGAAAGGAATGACTTACCCAATGTGTAGCAACACATTTTCTCTGGCAAAGAATCCCACTGACACTGGACATGGCACGGTTGTCGTGGAATTGTCTTACGCGGGTTCTGATGGGCCATGTAGAGTCCCCATCTCCATGTCGGCGGATCTGAACGACATGACACCGGTTGGACGTCTGATAACAGTCAATCCATACGTGTCAACTTCATCCACGGGTGGCAAGATCATGGTAGAGGTTGAACCTCCGTTCGGAGACTCATTTATTCTGGTGGGAAGTGGGAAAGGACAGATTAGATACCAGTGGCACAGAAGTGGGAGCACAATTGGAAAAGCTTTCACATCGACACTCAAAGGAGCACAGAGAATGGTCGCTCTAGGTGACACAGCATGGGATTTTGGATCTGTAGGAGGCGTGCTGACTTCCATCGGGAAAGGCATTCACCAGGTTTTTGGCTCAGCATTCAAAAGCTTGTTTGGGGGGATGTCATGGATCACTCAAGGTATGTTGGGAATACTATTGTTATGGATGGGGCTAAACGCAAGGGACAGATCCATTTCTATGACGTTTTTAGCTGTAGGAGGAATCTTGGTCTTTTTGGCGGTTAATGTCAATGCT
>MK889501.1_CHN-JL_duck
TTCAGCTGTCTGGGGATGCAGAACCGAGACTTTGTTGAGGGAGTGAATGGTGTTGAGTGGATCGATGTCGTTCTGGAAGGAGGCTCATGCGTGACTATTACGGCAAAAGACAGGCCGACCATAGACATCAAGATGATGAACATGGAGGCTACGGAACTAGCGGTTGTGAGATCTTACTGCTATGAGCCGAAAGTGTCGGACGTGACGACAGAATCCAGATGCCCAACCATGGGAGAGGCTCATAATCCCAAGGCAACTTATGCTGAATATATATGCAAAAAAGATTTTGTGGACAGGGGTTGGGGCAATGGCTGCGGCTTGTTTGGAAAGGGGAGCATACAGACATGTGCCAAGTTTAACTGCTCGAAGAAAGCAGAAGGCAGAATCGTGCAGAAGGAAAATGTCCAGTTTGAAGTTGCAGTTTTTATACATGGATCCACGGAAGCGAGCACCTACCATAATTATTCAGCCCAGCAGTCGCTGAAACATGCAGCTAGATTCGTGATAACGCCCAAAAGTCCCGTCTACACTGCTGAGATGGAGGACTATGGAACCGTCACACTCGAATGTGAGCCCCGATCCGGGGTTGACATGGGGCAATTTTATGTCTTCACCATGAACACAAAGAGCTGGCTTGTTAACAGAGACTGGTTTCATGACCTCAACTTACCATGGACGGGGTCATCAGCGGGGACGTGGCAAAACAAAGAGTCATTGATAGAATTTGAGGAGGCCCATGCTACCAAACAGTCAGTGGTGGCTTTGGCTTCACAAGAAGGAGCCCTCCATGCAGCATTGGCGGGAGCTATTCCAGTGAAGTACTCTGGAAACAAACTGGAAATGACCTCAGGTCATCTTAAATGCAGGGTCAAAATGCAGGGTTTGAAGCTGAAAGGAATGACCTACCCGATGTGTAGCAATACATTTTCCCTAGTGAAGAATCCTACCGACACTGGGCATGGCACTGTCGTGGTGGAATTGTCTTATGCAGGTACCGATGGGCCCTGTAGAGTTCCCATATCCATGTCGGCAGATCTGAATGACATGACACCAGTTGGGCGCTTGATAACAGTCAATCCATACGTATCGACTTCCTCCACGGGTGCCAAGATAATGGTGGAAGTGGAACCTCCATTCGGGGATTCATTTATTTTAGTAGGAAGTGGAAAAGGACAGATCAGGTACCAGTGGCATAGAAGTGGGAGCACAATTGGAAAAGCTTTCACGTCAACACTCAAAGGAGCACAAAGGATGGTTGCTTTGGGTGACACTGCATGGGATTTTGGCTCAGTTGGGGGTGTACTCACTTCCATTGGGAAAGGCATTCATCAGGTTTTTGGCTCAGCATTTAAGAGTTTGTTTGGAGGAATGTCATGGATTACTCAAGGTATGTTGGGGGCACTGTTATTGTGGATGGGGCTGAATGCAAGGGACAGATCCATTTCTATGACTTTCCTAGTCGTAGGAGGAATTTTAGTCTTTCTGGCAGTAAATGTCAATGCC
>MN966680.1_CHN-YC_duck
TTCAGCTGTCTGGGGATGCAGAACCGAGACTTTGTTGAGGGAGTGAATGGTGTTGAGTGGATCGACGTCGTTCTGGAAGGAGGCTCATGTGTGACCATCACGGCAAAAGACAAGCCGACCATAGACGTCAAGATGATGAACATGGAGGCTACGGAATTAGCGGTTGTGAGATCTTACTGCTATGAGCCGAAAGTGTCGGACGTGACGACAGAATCCAGATGCCCAACCATGGGAGAGGCTCATAATCCCAAGGCAACTTATGCTGAATACATATGCAAGAAAGATTTTGTGGACAGGGGTTGGGGCAATGGCTGTGGCTTGTTTGGAAAGGGGAGCATACAGACATGTGCCAAGTTTGACTGCACAAAGAAAGCAGAAGGCAGGATAGTGCAGAAGGAAAACGTCCAGTTTGAAGTTGCAGTATTCATACATGGTTCCACGGAAGCGAGCGCCTACCACAATTATTCAGCCCAGCAGTCGCTGAAACATGCCGCTAGATTCGTTATAACGCCCAAAAGTCCCGTCTACACCGCTGAGATGGAGGATTATGGTACCGTCACACTTGAATGTGAACCCCGATCTGGGGTTGACATGGGGCAATTCTATGTCTTTACCATGAACACAAAAAGCTGGCTTGTTAACAGAGACTGGTTTCATGATCTCAACTTACCATGGACAGGGTCATCAGCGGGGACGTGGCAAAACAAAGAGTCATTGATAGAATTTGAGGAGGCCCACGCCACCAAACAATCAGTGGTGGCTTTGGCATCACAAGAAGGAGCCCTCCATGCAGCATTGGCGGGAGCTATTCCAGTGAAGTACTCTGGAAGCAAATTGGAAATGACCTCAGGTCATCTTAAATGCAGGGTTAAAATGCAGGGTTTGAAGCTGAAAGGAATGACCTACCCGAAGTGTAGCAATACATTTTCCCTAGTGAAGAATCCTACCGACACTGGGCATGGCACGGTCGTGGTGGAATTGTCTTATGCAGGTACCGATGGGCCCTGTAGAGTTCCCGTATCCATGTCGGCAGATCTGAATGACATGACACCAGTTGGACGCTTGATAACAGTCAACCCATACGTGTCGACCTCCTCCACGGGTGCTAAGATAATGGTGGAAGTGGAACCTCCATTCGGGGATTCATTTATCTTAGTAGGAAGTGGAAAAGGACAGATCAGGTACCAGTGGCATAGAAGTGGGAGCACAATTGGAAAAGCATTCACGTCAACACTCAAAGGAGCACAAAGGATGGTTGCTTTGGGTGACACTGCATGGGATTTTGGCTCAGTTGGGGGTGTACTCACTTCCATTGGGAAAGGCATTCATCAGGTTTTTGGCTCGGCCTTTAAAAGTTTGTTTGGAGGAATGTCGTGGATTACTCAAGGCATGTTGGGGGCACTGTTATTGTGGATGGGGCTGAATGCAAGGGACAGATCCATTTCTATGACTTTCCTAGCCGTAGGAGGAATTTTAGTCTTTCTGGCAGTAAACGTTAACGCC
>MT447092.1_DTMUV/QY/17_duck
TTCAGCTGTCTGGGGATGCAGAACCGAGACTTTGTTGAGGGAGTGAATGGTGTTGAGTGGATCGATGTCGTTCTGGAAGGAGGCTCATGTGTGACAATTACGGCAAAGGACAGGCCAACCATAGACGTCAAGATGATGAACATGGAGGCTACGGAATTAGCGGTTGTGAGATCTTACTGCTATGAGCCGAAAGTGTCGGACGTGACGACAGAATCCAGATGCCCAACCATGGGAGAGGCTCATAATCCCAAGGCAACTTATGCTGAATACATATGCAAAAAAGATTTTGTGGACAGGGGTTGGGGCAATGGCTGTGGCTTGTTTGGAAAGGGGAGCATACAGACGTGTGCCAAGTTTGACTGCACAAAGAAAGCAGAAGGCAGGATCGTGCAGAAGGAAAATGTCCAGTTTGAAGTTGCAGTTTTCATACATGGTTCCACGGAAGCGAGCAACTACCACAATTATTCAGCCCAGCAGTCGCTGAAACATGCCGCCAGATTCGTTATAACGCCCAAAAGTCCCGTCTACACCGCTGAGATGGAGGATTATGGTACCGTCACACTCGAATGTGAACCCCGATCTGGGGTTGACATGGGGCAATTCTATGTCTTTACCATGAACACAAAAAGCTGGCTCGTTAATAGAGATTGGTTTCATGATCTCAACTTGCCATGGACAGGGTCATCAGCGGGGACGTGGCAAAACAAAGAGTCACTGATAGAATTTGAGGAGGCCCACGCCACCAAACAGTCAGTGGTGGCTTTGGCATCACAAGAAGGAGCCCTCCATGCAGCATTGGCGGGAGCTATTCCAGTGAAGTACTCTGGAAGCAAATTGGAAATGACCTCAGGTCATCTTAAATGCAGGGTTAAAATGCAGGGTTTGAAGCTGAAAGGAATGACCTACCCGATGTGTAGCAATACATTTTCTCTAGTGAAGAATCCTACTGACACTGGGCTTGGCACTGTTGTGGTGGAATTGTCTTATGCAGGTACTGATGGGCCCTGTAGAGTTCCCATATCCATGTCGGCAGATCTGAATGACATGACACCAGTTGGACGCTTGATAACAGTCAACCCATACGTGTCGACCTTCTCCACGGGTGCCAAGATAATGGTGGAAGTGGAACCTCCATTCGGGGATTCATTCATCTTAGTAGGAAGTGGAAAAGAACAGATCAGGTACCAGTGGCACAGAAGTGGGAGTACAATTGGAAAAGCTTTTACGTCAACACTCAAAGGAGCACAAAGGATGGTTGCTTTGGGTGATACTGCATGGGATTTTGGCTCGGTTGGGGGTGTACTCACTTCCATTGGGAAAGGCATTCACCAGGTTTTCGGCTCAGCATTTAAAAGCTTATTTGGAGGAATGTCATGGATCACTCAAGGCATGTTGGGGGCATTGCTATTGTGGATGGGGCTGAATGCAAGGGACAGATCCATTTCTATGACTTTTCTAGCCGTAGGAGGAATTTTAGTCTTCCTGGCAGTAAATGTCAATGCC
>MT708901.1_Goose/CHN/2019/AQ-19_goose
TTCAGCTGTCTGGGGATGCAGAACCGAGACTTTGTTGAGGGAGTGAATGGTGTTGAGTGGATCGATGTCGTTCTGGAAGGAGGCTCATGCGTGACTATTACGGCAAAAGACAGGCCGACCATAGACGTCAAGATGATGAACATGGAGGCTACGGAGTTAGCGGTCGTGAGATCTTACTGCTATGAGCCGAAAGTGTCGGACGTGACGACAGAATCCAGATGCCCAACCATGGGAGAGGCTCATAATCCCAAGGCAACTTATGCTGAATACATATGCAAAAAAGATTTTGTGGACAGGGGTTGGGGCAATGGCTGTGGCTTGTTTGGAAAGGGGAGCATACAGACATGTGCCAAGTTTGACTGCTCGAAGAAAGCAGAAGGCAGGATTGTGCAGAAAGAAAACGTCCAGTTTGAAGTTGCAGTTTTTATACATGGTTCCACGGAAGCGAGCACCTACCATAATTATTCAGCCCAGCAGTCGCTGAAACATGCAGCTAGATTCGTGATAACGCCCAAAAGTCCCGTTTACACCGCTGAGATGGAGGATTATGGAACCGTCACACTCGAATGTGAACCCCGATCCGGGGTTGACATGGGGCAATTTTATGTCTTTACCATGAACACAAAGAGCTGGCTTGTTAACAGAGACTGGTTTCATGACCTCAACTTACCATGGACAGGGTCATCAGCGGGAACGTGGCAAAACAAAGAGTCATTGATAGAATTTGAGGAGGCCCATGCTACCAAACAATCAGTGGTGGCTTTGGCATCACAGGAAGGAGCCCTCCATGCAGCATTGGCGGGAGCTATTCCAGTGAAGTATTCTGGAAACAAACTGGAAATGACCTCAGGTCATCTTAAATGCAGGGTCAAAATGCAGGGTTTGAAGCTGAAAGGAATGACCTACCCGATGTGTGGCAATACATTTTCCCTAGTGAAGAATCCTACCGACACTGGGCATGGCACTGTTGTGGTGGAATTGTCTTATGCAGGCACCGATGGGCCCTGTAGAGTTCCCATATCCATGTCGGCAGATTTGAATGACATGACACCAGTTGGGCGCTTGATAACAGTCAACCCATACGTGTCGACTTCCTCCACGGGTGCCAAGATAATGGTGGAAGTGGAACCTCCATTCGGGGATTCATTTATCTTAGTAGGAAGTGGAAAAGGACAGATCAGGTATCAGTGGCATAGAAGTGGGAGCACAATTGGAAAAGCTTTCACGTCAACACTCAAAGGAGCACAAAGGATGGTTGCTTTGGGTGACACTGCATGGGATTTTGGCTCAGTTGGGGGTGTACTCACTTCCATTGGGAAAGGCATTCATCAGGTTTTTGGCTCGGCCTTTAAAAGTTTGTTTGGAGGAATGTCGTGGATTACTCAAGGCATGTTGGGGGCACTGTTATTGTGGATGGGGCTGAATGCAAGGGACAGATCCATTTCTATGACTTTCCTAGCCGTAGGAGGAATTTTAGTCTTTCTGGCAGTAAACGTCAACGCC
>MT951412.1_BZ0162_duck
TTCAGCTGTCTGGGGATGCAGAACCGAGACTTTGTTGAGGGAGTGAATGGTGTTGAGTGGATTGATGTCGTTCTGGAAGGAGGCTCATGTGTGACTATTACGGCAAAAGACAGGCCGACTATAGACATCAAGATGATGAACATGGAGGCTACGGAACTAGCGGTTGTGAGATCTTACTGCTATGAGCCGAAAGTGTCGGACGTGACGACAGAATCCAGATGCCCAACCATGGGAGAGGCTCATAATCCCAAGGCAACTTATGCTAAATATATATGCAAAAAAGATTTTGTGGACAGGGGTTGGGGCAATGGCTGCGGCTTGTTTGGAAAGGGGAGCATACAGACATGTGCCAAGTTTGACTGCTCGAAGAAAGCAGAAGGCAGAATCGTGCAGAAGGAAAATGTCCAGTTTGAAGTTGCAGTTTTTATACATGGATCCACGGAAGCGAGCACCTACCATAATTATTCAGCCCAGCAGTCGCTGAAACATGCAGCTAGATTCGTGATAACGCCCAAAAGTCCCGTCTACACTGCTGAGATGGAGGACTATGGAACCGTCACACTCGAATGTGAGCCCCGATCCGGGGTTGACATGGGGCAATTTTATGTCTTCACCATGAACACAAAGAGCTGGCTTGTTAACAGAGACTGGTTTCATGACCTCAACTTACCATGGACGGGGTCATCAGCGGGGACGTGGCAAAACAAAGAGTCATTGATAGAATTTGAGGAGGCCCATGCTACCAAACAGTCAGTGGTGGCTTTGGCTTCACAAGAAGGAGCCCTCCATGCAGCATTGGCGGGAGCTATTCCAGTGAAGTACTCTGGAAACAAACTGGAAATGACCTCAGGTCATCTTAAATGCAGGGTCAAGATGCAGGGTTTGAAGCTAAAAGGAATGACCTACCCGATGTGTAGCAATACATTTTCCCTAGTGAAGAATCCTACCGACACTGGGCATGGCACTGTCGTGGTGGAATTGTCTTATGCAGGTACCGATGGGCCCTGTAGAGTTCCCATATCCATGTCGGCAGATCTAAATGACATGACACCAGTTGGGCGCTTGATAACAGTCAATCCATACGTATCGACTTCCTCCACGGGTGCCAAGATAATGGTGGAAGTGGAACCTCCATTCGGGGATTCATTTATTTTAGTAGGAAGTGGAAAAGGACAGATCAGGTACCAGTGGCATAGAAGTGGGAGCACAATTGGAAAAGCTTTCACGTCAACACTCAAAGGAGCACAAAGGATGGTTGCTTTGGGTGACACTGCATGGGATTTTGGCTCAGTTGGGGGTGTACTCACTTCCATTGGGAAAGGCATTCATCAGGTTTTTGGCTCAGCATTTAAGAGTTTGTTTGGAGGAATGTCATGGATTACTCAAGGTATGTTGGGGGCACTGTTATTGTGGATGGGGCTGAATGCAAGGGACAGATCCATTTCTATGACTTTCCTAGTCGTAGGAGGAATTTTAGTCTTTCTGGCAGTAAACGTCAATGCC
>MW143073.1_SCS01_duck
TTCAGCTGTCTGGGGATGCAGAACCGAGACTTTGTTGAGGGGGTGAATGGTGTTGAGTGGATCGATGTCGTTCTGGAAGGAGGCTCATGCGTGACTATTACGGCAAAAGACAGGCCGACCATAGACGTCAAGATGATGAACATGGAGGCTACGGAATTAGCGGTTGTGAGATCTTACTGCTATGAGCCGAAAGTGTCGGACGTGACGACAGAATCCAGATGCCCAACCATGGGAGAGGCTCATAATCCCAAGGCAACTTATGCTGAATACATATGCAGAAAAGATTTTGTGGACAGAGGTTGGGGCAATGGCTGTGGCTTGTTTGGAAAGGGGAGCATCCAGACATGTGCCAAGTTTGACTGCTCAAAGAGAGCAGAAGGCAGGATCGTGCAGAAGGAAAACGTCCAGTTTGAAGTTGCAGTTTTTATACATGGTTCCACGGAAGCGAGCACCTACCACAATTATTCAGCCCAACAGTCGCTGAAACATGCCGCTAGATTCGTGATAACGCCCAAAAGTCCCGTCTACACTGCTGAGATGGAGGATTATGGTACCGTCACACTCGAATGCGAACCCCGATCTGGGGTTGACATGGGACAATTCTATGTCTTCACCATGAATACAAAGAGCTGGCTTGTCAACAGAGACTGGTTTCATGACCTCAACTTACCATGGACAGGGTCATCAGCGGGGACGTGGCAAAATAAAGAGTCATTGATAGAATTTGAGGAAGCCCATGCCACCAAACAATCAGTGGTGGCTTTGGCATCACAAGAAGGAGCCCTCCATGCAGCATTGGCGGGAGCTATTCCGGTGAAGTACTCTGGAAACAAATTGGAAATGACTTCAGGTCATCTGAAATGCAGGGTCAAAATGCAGGGTTTGAAGCTGAAAGGAATGACCTACCCGATGTGTAGCAATACATTTTCCCTAGTGAAGAATCCTACCGACACTGGGCATGGCACTGTCGTGGTGGAATTGTCTTATGCAGGTACCGATGGGCCCTGTAGAGTTCCCATATCCATGTCGGCAGATTTGAATGACATGACACCAGTTGGACGCTTGATAACAGTCAACCCATACGTGTCAACTTCCTCCACGGGCGCCAAGATAATGGTGGAAGTGGAACCTCCATTCGGGGATTCATTTATTTTAGTAGGAAGTGGAAAAGGACAGATCAGGTACCAGTGGCATAGAAGTGGGAGCACAATTGGAAAAGCTTTCACGTCAACACTCAAAGGAGCACAAAGGATGGTTGCTTTGGGTGACACCGCATGGGATTTTGGCTCAGTTGGGGGTGTACTCACTTCCATTGGGAAAGGTATTCATCAGGTCTTCGGCTCAGCGTTTAAAAGCTTATTTGGAGGAATGTCATGGATTACTCAAGGCATGTTAGGGGCGCTGCTATTGTGGATGGGGCTGAATGCAAGGGACAGATCCATTTCTATGACCTTTCTGGTAGTAGGAGGAATTTTAATCTTCTTGGCAGTAAATGTCAATGCC
>MW367213.1_LJ-20_duck
TTCAGCTGTCTGGGGATGCAGAACCGAGACTTTGTTGAGGGAGTGAATGGTGTTGAGTGGATCGATGTCGTTCTGGAAGGAGGCTCATGCGTGACTATTACGGCAAAAGACAGGCCGACCATAGACGTCAAGATGATGAACATGGAGGCTACGGAGTTAGCGGTTGTGAGATCTTACTGCTATGAGCCGAAAGTGTCGGACGTGACGACAGAATCCAGATGCCCAACCATGGGAGAGGCTCATAATCCCAAGGCAACTTATGCTGAATACATATGCAAAAAAGATTTTGTGGACAGGGGTTGGGGCAATGGCTGCGGCTTGTTTGGAAAGGGGAGCATACAGACATGTGCCAAGTTTGACTGCTCGAAGAAAGCAGAAGGCAGGATTGTGCAGAAGGAAAACGTCCAGTTTGAAGTTGCAGTTTTTATACATGGTTCCACGGAAGCGAGCACCTACCATAATTATTCAGCCCAGCAGTCGCTGAAACATGCAGCTAGATTTGTGATAACGCCCAAAAGTCCCGTTTACACCGCTGAGATGGAGGATTATGGAACCGTCACACTCGAATGTGAACCCCGATCCGGGGTGGACATGGGGCAATTTTATGTCTTTACCATGAACACAAAGAGCTGGCTTGTTAACAGAGACTGGTTTCATGACCTCAATTTACCATGGACAGGGTCATCAGCGGGAACGTGGCAAAACAAAGAGTCATTGATAGAATTTGAGGAGGCCCATGCTACCAAACAATCAGTGGTGGCTTTGGCATCACAAGAAGGAGCCCTCCATGCAGCATTGGCGGGAGCTATTCCAGTGAAGTATTCTGGAAACAAACTGGAAATGACCTCAGGTCATCTTAAATGCAGGGTCAAAATGCAGGGTTTGAAGCTGAAAGGAATGACCTACCCGATGTGTAGCAATACATTTTCCCTAGTGAAGAATCCTACCGACACTGGGCATGGCACTGTTGTGGTGGAATTGTCTTATGCAGGCACCGATGGGCCCTGTAGAGTTCCCATATCCATGTCGGCAGATTTGAATGACATGACACCAGTTGGGCGCTTGATAACAGTCAACCCATACGTGTCGACTTCCTCCACGGGTGCCAAGATAATGGTAGAAGTGGAACCTCCATTCGGGGATTCATTTATCTTAGTAGGAAGTGGAAAAGGACAGATCAGGTACCAGTGGCATAGAAGTGGGAGCACAATTGGAAAGGCTTTCACGTCAACACTCAAAGGAGCACAAAGGATGGTTGCTTTAGGTGACACTGCATGGGATTTTGGCTCAGTTGGGGGTGTGCTCACTTCCATTGGGAAAGGCATTCATCAGGTTTTTGGCTCGGCCTTTAAAAGTTTGTTTGGAGGAATGTCGTGGATTACTCAAGGCATGTTGGGGGCACTGTTATTGTGGATGGGGCTGAATGCAAGGGACAGATCCATCTCTATGACTTTCCTAGCCGTAGGAGGAATTTTAGTCTTTCTGGCAGTAAACGTCAACGCC
>MW821486.1_NTUC225/20_duck
TTCAACTGCTTGGGGATGCAAAACCGCGACTTTGTAGAGGGAGTAAATGGAGTTGAGTGGATTGATGTCGTGCTGGAAGGAGGATCATGCGTGACCATTACGGCAAAAGATAGGCCGACGATAGACGTCAAGATGATGAACATGGAGGCCACGGAGTTGGCGGTTGTAAGATCTTACTGCTATGAGCCAAAAGTGTCAGATGTCACGACAGAACCCAGATGTCCGACCATGGGAGAAGCTCATAACCCCAAGGCAACTTATGCTGACTACATTTGTAAGAAGGATTTTGTTGACAGAGGTTGGGGTAACGGCTGCGGGCTGTTCGGGAAGGGGAGCATACAGACGTGCGCTAAGTTTGACTGCACAAAGAAGGCGGAAGGCAGGATTGTGCAAAAGGAAAACGTCCAATTTGAAGTGGCGGTTTTCATCCATGGTTCCACAGAAGTAAGCTCCTACCACAATTATTCAGTTCAGCAGTCACTGAAACATGCGGCCAGATTTGTGATAACACCAAAAAGTCCTGTCTATACTGCTGAATTGGAAGACTATGGCTCTGTCACACTTGAGTGTGAACCCCGATCTGGAGTTGACATGGGGCAATTCTATGTTTTTACTATGAACACAAAAAGCTGGCTTGTTAACAGAGACTGGTTCCATGACCTCAATTTACCATGGACAGGGTCATCAGCGGGAACATGGCAAAACAGAGAGTCATTAATAGAGTTTGAGGAAGCCCACGCCACCAAACAGTCGGTTGTGGCCTTAGCATCGCAGGAGGGAGCTCTTCATGCAGCATTGGCAGGAGCTATTCCGGTAAAGTATTCTGGAGGCAAGCTGGAAATGACTTCAGGACACCTCAAATGCAGGGTGAAAATGCAGGGCTTGAAATTGAAAGGAATGACTTACCCAATGTGTAGCAACACATTTTCTCTGGCAAAGAATCCCACTGACACTGGACATGGCACGGTTGTCGTGGAATTGTCTTACGCGGGTTCTGATGGGCCATGTAGAGTCCCCATCTCCATGTCGGCGGATCTGAACGACATGACACCGGTTGGACGTCTGATAACAGTCAATCCATACGTGTCAACTTCATCCACGGGTGGCAAGATCATGGTAGAGGTTGAACCTCCGTTCGGAGACTCATTTATTCTGGTGGGAAGTGGGAAAGGACAGATTAGATACCAGTGGCACAGAAGTGGGAGCACAATTGGAAAAGCTTTCACATCGACACTCAAAGGAGCACAGAGAATGGTCGCTCTAGGTGACACAGCATGGGATTTTGGATCTGTAGGAGGCGTGCTGACTTCCATTGGGAAAGGCATTCACCAGGTTTTTGGCTCAGCATTTAAAAGCTTGTTTGGGGGGATGTCATGGATCACTCAAGGTATGTTGGGAATACTATTGTTATGGATGGGGCTAAACGCAAGGGACAGATCCATTTCTATGACGTTTTTAGCTGTAGGAGGAATCTTGGTCTTTTTGGCGGTTAATGTCAATGCT
>MW922032.1_1080905_duck
TTCAACTGCCTGGGGATGCAAAACCGCGACTTTGTAGAGGGAGTGAATGGAGTTGAGTGGATTGATGTCGTGCTGGAAGGAGGATCATGCGTGACCATTACGGCAAAAGACAGGCCGACGATAGACGTCAAGATGATGAACATGGAGGCCACGGAGTTGGCGGTTGTGAGATCTTACTGCTATGAGCCGAAAGTGTCAGATGTCACGACAGAACCCAGATGTCCGACCATGGGAGAAGCTCATAACCCCAAGGCAACTTATGCTGACTACATTTGTAAGAAGGATTTTGTTGACAGAGGTTGGGGTAACGGCTGCGGGCTGTTCGGGAAGGGGAGCATACAGACGTGCGCTAAGTTCGACTGCACAAAGAAAGCGGAAGGCAGGATTGTGCAAAAGGAAAACGTCCAATTTGAAGTGGCGGTTTTCATCCATGGTTCCACAGAAGTAAGCTCCTACCACAATTATTCAGTTCAGCAGTCACTGAAACATGCGGCCAGATTTGTGATAACACCAAAAAGTCCTGTCTATACTGCTGAATTGGAAGACTATGGCTCTGTCACACTTGAGTGTGAACCCCGATCTGGAGTTGACATGGGGCAATTCTATGTTTTTACTATGAACACAAAAAGCTGGCTTGTTAACAGAGACTGGTTCCATGACCTCAATTTACCATGGACAGGGTCATCAGCGGGAACATGGCAAAACAGAGAGTCATTAATAGAGTTTGAGGAAGCCCACGCCACCAAACAGTCGGTAGTGGCCTTAGCATCGCAGGAGGGAGCTCTTCATGCAGCATTGGCAGGAGCTATTCCGGTAAAGTATTCTGGAAGCAAGCTGGAAATGACTTCAGGACACCTCAAATGCAGGGTGAAAATGCAGGGCTTGAAATTGAAAGGAATGACTTACCCAATGTGTAGCAACACATTTTCTCTGGCAAAGAATCCCACTGACACTGGACATGGCACGGTTGTCGTGGAATTGTCTTACGCGGGTTCTGATGGGCCATGTAGAGTCCCCATCTCCATGTCGGCGGATCTGAACGACATGACACCGGTTGGACGTCTGATAACAGTCAATCCATACGTGTCAACTTCATCCACGGGTGGCAAGATCATGGTAGAGGTTGAACCTCCGTTCGGAGACTCATTTATCCTGGTGGGAAGTGGGAAAGGACAGATTAGATACCAGTGGCATAGAAGTGGGAGCACAATTGGAAAAGCTTTCACATCGACACTCAAAGGAGCACAGAGAATGGTCGCTCTAGGTGACACAGCATGGGATTTTGGATCTGTAGGAGGCGTGCTGACTTCCATCGGGAAAGGCATTCACCAGGTTTTTGGCTCAGCATTTAAAAGCTTGTTTGGGGGGATGTCATGGATCACTCAAGGCATGTTGGGAATACTATTGTTATGGATGGGGCTAAACGCAAGGGACAGATCCATTTCTATATCGTTTTTAGCTGTAGGAGGAATCTTGGTCTTTTTGGCGGTTAATGTCGGTGCT
>MZ031023.1_JXSP-310_duck
TTCAACTGTCTGGGGATGCAGAACCGAGACTTTGTTGAGGGAGTAAATGGTGTTGAGTGGATCGATGTCGTTCTGGAAGGAGGCTCATGTGTGACCATCACGGCAAAAGACAGGCCGACCATAGACGTCAAGATGATGAACATGGAGGCTACGGAATTAGCGGTTGTGAGATCTTACTGCTATGAGCCGAAAGTGTCGGACGTGACGGCAGAATCCAGATGCCCAACCATGGGAGAGGCTCATAATCCCAAGGCAACTTATGCTGAATACATATGCAAAAAAGATTTTGTGGACAGGGGTTGGGGCAATGGCTGTGGCTTGTTTGGAAAGGGGAGCATACAGACATGTGCCAAGTTTGACTGCACAAAGAAAGCAGAAGGCAGGATTGTGCAGAAGGAAAACGTCCAGTTTGAAGTTGCAGTTTTCATACATGGTTCCACGGAAGCGAGCACCTACCACAATTATTCAGCCCAGCAGTCGCTGAAACATGCCGCTAGATTCGTTATAACGCCCAAAAGTCCCGTCCACACCGCTGAGATGGAGGATTATGGTACCGTCACACTCGAATGTGAACCCCGATCTGGGGCTGACATGGGGCAATTCTATGTCTTTACCATGAACACAAAAAGCTGGCTTGTTAACAGAGACTGGTTTCATGATCTCAACTTACCATGGACAGGGTCATCAGCCGGGACGTGGCAAAACAAAGAGTCATTGATAGAATTTGAGGAGGCCCACGCCACCAAACAATCAGTGGTGGCTTTGGCATCACAAGAAGGAGCCCTCCATGCAGCATTGGCGGGAGCTATTCCAGTGAAGTACTCTGGAAGCAAATTGGAAATGACCTCAGGTCATCTTAAATGCAGGGTTAAAATGCAGGGTCTGAAGCTGAAAGGAATGACCTACCCGATGTGTAGCAATACATTTTCCCTAGTGAAGAGTCCTACCGACACTGGGCATGGCACTGTCGTGGTGGAATTGTCTTATGCAGGTACCGATGGGCCCTGTAGAGTTCCCATATCCATGTCGGCAGATCTGAATGACATGACACCAGTTGGACGCTTGATAACAGTCAACCCATACGTGTCGACCTCCTCCAAGGGTGCCAAGATAATGGTGGAAGTGGAACCTCCATTCGGGGATTCATTCATCTTAGTAGGAAGTGGAAAAGGACAGATCAGGTACCAGTGGCATAGAAGTGGGAGCACAATTGGAAAAGCTTTTACGTCAACACTCAAAGGAGCACAAAGGATGGTTGCTTTGGGTGACACTGCATGGGATTTTGGCTCAGTTGGGGGTGTACTCACTTCCATTGGGAAAGGCATTCATCAGGTTTTCGGCTCAGCATTTAAAAGCCTATTTGGAGGAATGTCATGGATTACTCAAGGCATGTTGGGGGCACTGCTGTTGTGGATGGGGCTGAATGCAAGGGACAGATCCATTTCTATGACTTTTCTAGCCGTAGGAGGAATTTTAGTCTTCCTGGCAGTAAATGTCAATGCT
>MZ355579.1_CTLN_chicken
TTCAACTGCCTGGGAATGCAAAACCGAGACTTTGTTGAAGGAGTGAATGGCGTTGAGTGGATTGATGTTGTTCTGGAAGGAGGTTCATGTGTGACCATCACGGCGAAAGACAGGCCGACGATAGACGTCAAGATGATGAACATGGAGGCCACGGAATTGGCAGTTGTAAGATCCTACTGCTATGAACCGAAAGTGTCAGATGTGTCGACAGAACCTAGATGCCCAACTATGGGGGAAGCTCACAACCCCAAAGCAACTTATGCTGACTACGTATGCAAAAAAGATTTTGTAGACAGGGGTTGGGGCAATGGCTGTGGCTTGTTTGGAAAGGGAAGCATACAAACATGCGCCAAGTTCGATTGTACAAAGAAAGCAGAAGGCAGGATAGTGCAAAAGGAGAACATCCAATTTGAAGTGGCAGTCTTTATACATGGCTCCACGGAGGCAAACACCTACCACAATTATTCAGTTCAGCAGTCGCTAAAGCATGCTGCCAGATTTGTGATAACACCAAAGAGTCCTGTCTACACGGCTGAGTTGGAAGATTATGGTGCTGTCACACTCGAATGTGAACCCCGATCTGGAGTTGACATGGGGCAATTTTATGTCTTTACCATGAACACGAAGAGTTGGCTTGTCAACAGGGATTGGTTTCATGACCTCAATTTACCATGGACAGGTTCATCAGCCGGAACGTGGCAAAACAGAGAGTCATTAATAGAATTCGAGGAAGCCCACGCCACCAAACAATCGGTAGTAGCTTTGGCATCACAAGAAGGAGCCCTTCATGCGGCATTGGCGGGAGCCATTCCAGTGAAGTACTCTGGAAGTAAGCTGGAAATGACTTCAGGCCATCTTAAATGCAGGGTGAAAATGCAAGGTCTGAAGCTGAAGGGAATGACCTACCCGATGTGCAGCAACACATTTTCCCTGGCAAAGAATCCAACTGACACTGGACATGGCACAGTCGTGGTGGAATTGTCTTATGCAGGTTCCGATGGGCCCTGCAGAGTTCCCATATCCATGTCAGCTGACTTGAATGATATGACACCAGTTGGACGCCTGATAACAATCAACCCGTACGTGTCAACTCCATCCACGGGTGCCAAGGTTATGGTAGAGGTGGAACCTCCATTCGGAGATTCATTCATTCTAGTGGGGAGTGGAAAAGAACAGATCAAGTACCAGTGGCATAGAAGTGGGAGTACAATTGGAAAAGCCTTCACGTCAACACTTAAAGGAGCACAAAGGATGGTTGCCTTGGGTGATACAGCATGGGATTTTGGCTCCGTCGGGGGTGTTTTGACATCCATTGGAAAAGGCATTCATCAGGTTTTTGGCTCAGCATTCAAAAGCTTATTTGGAGGGATGTCATGGATCACTCAAGGTATGTTGGGGGTGCTGCTACTGTGGATGGGGCTGAATGCGAGGGACAGATCTATTTCCATGACTTTTCTAGCCGTGGGAGGAATTTTACTCTTCCTGGCAGTGAATGTCAATGCC
>MZ355580.1_AnH_G_goose
TTCAGCTGTCTGGGGATGCAGAACCGAGACTTTGTTGAGGGAGTGAATGGTGTTGAGTGGATCGATGTCGTTCTGGAAGGAGGCTCATGCGTGACTATTACGGCAAAAGACAGGCCGACCATAGACATCAAGATGATGAACATGGAGGCTACGGAACTAGCGGTTGTGAGATCTTACTGCTATGAGCCGAAAGTGTCGGACGTGACGACAGAATCCAGATGCCCAACCATGGGAGAGGCTCATAATCCCAAGGCAACTTATGCTGAATATATATGCAAAAAAGATTTTGTGGACAGGGGTTGGGGCAATGGCTGCGGCTTGTTTGGAAAGGGGAGCATACAGACATGTGCCAAGTTTGACTGCTCGAAGAAAGCAGAAGGCAGAATTGTGCAGAAGGAAAACGTCCAGTTTGAAGTTGCAGTTTTTATACATGGATCCACGGAAGCGAGCACCTACCATAATTATTCAGCCCAGCAGTCGCTGAAACATGCAGCTAGATTTGTGATAACGCCCAAAAGTCCCGTCTACACTGCTGAGATGGAGGACTATGGAACCGTCACACTCGAATGTGAGCCCCGATCCGGGGTTGACATGGGGCAATTTTATGTCTTCACCATGAACACAAAGAGCTGGCTTGTTAACAGAGACTGGTTTCATGACCTCAACTTACCATGGACGGGGTCATCAGCGGGGACGTGGCAAAACAAAGAGTCATTGATAGAATTTGAGGAGGCCCATGCTACCAAACAGTCAGTGGTGGCTTTGGCTTCACAAGAAGGAGCCCTCCATGCAGCATTGGCGGGAGCTATTCCAGTGAAGTACTCTGGAAACAAACTGGAAATGACCTCAGGTCATCTCAAATGCAGGGTCAAAATGCAGGGTTTGAAGCTGAAAGGAATGACCTACCCGATGTGTAGCAATACATTTTCCCTAGTGAAGAATCCTACCGACACTGGGCATGGCACTGTCGTGGTGGAATTGTCTTATGCAGGTACCGATGGGCCCTGTAGAGTTCCCATATCCATGTCGGCAGATCTGAATGACATGACACCAGTTGGGCGCTTGATAACAGTCAATCCATACGTATCGACTTCCTCCACGGGTGCCAAGATAATGGTGGAAGTGGAACCTCCATTCGGGGATTCATTTATTTTAGTAGGAAGTGGAAAAGGACAGATCAGGTACCAGTGGCATAGAAGTGGGAGCACAATTGGAAAAGCTTTCACGTCAACACTCAAAGGAGCACAAAGGATGGTTGCTTTGGGTGACACTGCATGGGATTTTGGCTCAGTTGGGGGTGTACTCACTTCCATTGGGAAAGGCATTCATCAGGTTTTTGGCTCAGCATTTAAGAGTTTGTTTGGAGGAATGTCATGGATTACTCAAGGTATGTTGGGGGCACTGTTATTGTGGATGGGGCTGAATGCAAGGGACAGATCCATCTCTATGACTTTCCTAGTCGTAGGAGGAATTTTAGTCTTTCTGGCAGTAAACGTCAATGCC
