# Supplementary material for: Chicken-origin Cluster 3.2 Tembusu virus exhibits higher infectivity than duck-origin Cluster 2 Tembusu virus in chicks
Source: Front Vet Sci. 2023 Mar 24;10:1152802. doi: 10.3389/fvets.2023.1152802 (PMC10080150; doi:10.3389/fvets.2023.1152802)
Supplement: Supplementary file 3 [file Data_Sheet_3.ZIP]

Archive with 12 entries (12 files):
- duck 4dpi TMUV GX brain_10.0x.jpg
- duck 4dpi TMUV GX brain_2.0x.jpg
- duck 4dpi TMUV GX kidney_10.0x.jpg
- duck 4dpi TMUV GX kidney_2.0x.jpg
- duck 4dpi TMUV GX liver_10.0x.jpg
- duck 4dpi TMUV GX liver_2.0x.jpg
- duck 4dpi TMUV JM brain_10.0x.jpg
- duck 4dpi TMUV JM brain_2.0x.jpg
- duck 4dpi TMUV JM kidney_10.0x.jpg
- duck 4dpi TMUV JM kidney_2.0x.jpg
- duck 4dpi TMUV JM liver_10.0x.jpg
- duck 4dpi TMUV JM liver_2.0x.jpg
